# Supplementary material for: [4-(4-Meth­oxy­phen­yl)-1-methyl-3-nitro­pyrrolidin-3-yl]methanol
Source: Acta Crystallogr Sect E Struct Rep Online. 2013 Feb 9;69(Pt 3):o372. doi: 10.1107/S1600536813003073 (PMC3588458; doi:10.1107/S1600536813003073)
Supplement: Supplementary file 2 [file e-69-0o372-Isup2.hkl]

#
# h,k,l, Fc-squared, Fo-squared, sigma(Fo-squared) and status flag
#
data_I
_shelx_title ' USA in P2(1)/c'
_shelx_refln_list_code          4
_shelx_F_calc_maximum      136.98
_exptl_crystal_F_000       568.00
_reflns_d_resolution_high  0.7495
 
loop_
 _symmetry_equiv_pos_as_xyz
 'x, y, z'
 '-x, y+1/2, -z+1/2'
 '-x, -y, -z'
 'x, -y-1/2, z-1/2'
 
_cell_length_a    11.6827
_cell_length_b    11.1912
_cell_length_c    11.1789
_cell_angle_alpha  90.000
_cell_angle_beta  109.118
_cell_angle_gamma  90.000
 
_shelx_F_squared_multiplier     1.000
 
loop_
 _refln_index_h
 _refln_index_k
 _refln_index_l
 _refln_F_squared_calc
 _refln_F_squared_meas
 _refln_F_squared_sigma
 _refln_observed_status
   1   0   0      849.05      899.97     16.83 o
   2   0   0    18762.16    19020.66    369.16 o
   3   0   0     4074.50     4315.10     98.49 o
   4   0   0     1683.94     1740.17     27.19 o
   5   0   0     1266.99     1318.61     21.10 o
   6   0   0     3954.00     4251.92     65.67 o
   7   0   0      255.35      253.32      7.31 o
   8   0   0        0.15       -0.76      1.07 o
   9   0   0      157.13      169.48      5.41 o
  10   0   0       29.57       31.15      3.61 o
  11   0   0       30.20       27.21      3.01 o
  12   0   0        1.37        4.58      2.30 o
  13   0   0        1.54        2.72      2.95 o
  14   0   0        0.48        1.22      2.44 o
   1   1   0     3588.53     3558.54     34.66 o
   2   1   0     1033.38     1137.61     22.79 o
   3   1   0     2115.24     2087.86     35.01 o
   4   1   0        1.41        1.22      1.02 o
   5   1   0        1.48        2.38      0.55 o
   6   1   0       12.53       17.13      0.94 o
   7   1   0      207.02      245.55      3.79 o
   8   1   0       53.54       56.63      3.01 o
   9   1   0      263.97      267.98      4.74 o
  10   1   0       57.74       55.63      3.17 o
  11   1   0       35.90       33.44      2.61 o
  12   1   0       12.61        9.97      2.12 o
  13   1   0       18.55       17.32      2.14 o
  14   1   0        0.08        0.73      1.83 o
   0   2   0    10449.38    10009.87    305.45 o
   1   2   0      980.98      966.88     15.43 o
   2   2   0     1218.33     1183.91     13.20 o
   3   2   0      532.88      563.08      6.38 o
   4   2   0      467.52      491.93      6.14 o
   5   2   0       55.19       48.30      1.71 o
   6   2   0        7.88       10.85      0.91 o
   7   2   0      175.81      157.88      2.61 o
   8   2   0       31.35       27.18      1.27 o
   9   2   0      219.87      216.75      4.35 o
  10   2   0      101.24      102.68      3.26 o
  11   2   0       41.15       37.28      2.85 o
  12   2   0        5.42        3.71      1.81 o
  13   2   0        3.95        2.14      2.14 o
  14   2   0       10.86        6.99      2.09 o
   1   3   0     5224.77     5267.22     95.34 o
   2   3   0      127.83      129.74      2.03 o
   3   3   0      576.71      592.64      7.00 o
   4   3   0      376.21      416.58      5.69 o
   5   3   0     1066.79     1142.51     17.14 o
   6   3   0        2.45        3.32      0.71 o
   7   3   0     1907.22     2044.87     22.92 o
   8   3   0       66.73       63.68      2.30 o
   9   3   0      801.48      820.64     14.08 o
  10   3   0       49.45       46.05      2.23 o
  11   3   0       14.94       19.85      2.13 o
  12   3   0        3.85        1.03      1.61 o
  13   3   0        0.22        0.91      1.66 o
  14   3   0       17.18       19.56      2.62 o
   0   4   0     1594.92     1524.61     48.64 o
   1   4   0      108.38      116.32      4.02 o
   2   4   0       19.88       27.23      1.52 o
   3   4   0     1567.51     1702.39     20.43 o
   4   4   0      976.38     1081.47     13.44 o
   5   4   0       81.31      103.63      2.35 o
   6   4   0      561.87      602.27     10.52 o
   7   4   0       61.16       63.22      2.12 o
   8   4   0      259.79      280.54      7.25 o
   9   4   0        3.80        4.64      1.63 o
  10   4   0       60.33       65.00      3.26 o
  11   4   0       24.92       27.25      2.93 o
  12   4   0        5.83        6.71      2.93 o
  13   4   0       21.23       18.75      3.82 o
  14   4   0        5.37        7.94      4.07 o
   1   5   0      412.41      440.00     11.51 o
   2   5   0     2469.00     2425.09     44.85 o
   3   5   0      214.39      251.55      4.03 o
   4   5   0     1155.10     1134.09     16.83 o
   5   5   0      198.90      226.14      3.94 o
   6   5   0        0.13        0.85      0.71 o
   7   5   0        2.89       -0.90      1.59 o
   8   5   0       50.00       46.33      2.58 o
   9   5   0        1.93        0.43      1.44 o
  10   5   0        8.11        8.19      2.51 o
  11   5   0        9.73        8.29      1.98 o
  12   5   0        0.35        0.32      2.44 o
  13   5   0        1.65        6.21      3.06 o
   0   6   0        2.82        2.44      1.63 o
   1   6   0       57.41       60.96      3.24 o
   2   6   0      408.08      459.01      9.98 o
   3   6   0       52.53       58.15      1.77 o
   4   6   0      387.33      368.55      6.49 o
   5   6   0        7.17        7.65      1.23 o
   6   6   0        0.06       -0.62      0.76 o
   7   6   0        1.90        1.39      1.15 o
   8   6   0      317.72      321.40      7.12 o
   9   6   0        0.47       -0.78      1.49 o
  10   6   0       51.25       50.05      3.55 o
  11   6   0       19.74       22.21      2.36 o
  12   6   0        7.75       13.46      3.08 o
  13   6   0       15.38       18.11      4.07 o
   1   7   0       94.87      102.28      9.77 o
   2   7   0      243.77      261.04      5.92 o
   3   7   0       30.31       34.98      2.16 o
   4   7   0       74.80       74.44      2.70 o
   5   7   0       30.90       24.09      2.27 o
   6   7   0        6.08        4.55      1.56 o
   7   7   0      176.15      160.06      5.08 o
   8   7   0        1.38        0.73      1.85 o
   9   7   0        6.05        6.19      1.67 o
  10   7   0      107.08      114.93      4.58 o
  11   7   0       41.30       44.38      2.88 o
  12   7   0       15.27       14.83      3.08 o
   0   8   0        2.03       -1.63      1.63 o
   1   8   0      143.21      138.11      5.83 o
   2   8   0        6.84        5.15      1.52 o
   3   8   0      282.48      280.74      7.72 o
   4   8   0        9.84       10.69      1.25 o
   5   8   0      127.51      131.80      5.00 o
   6   8   0       92.33       73.39      5.17 o
   7   8   0        0.27        0.52      1.44 o
   8   8   0       50.07       47.21      3.55 o
   9   8   0        9.38       10.17      2.93 o
  10   8   0       20.56       24.08      3.28 o
  11   8   0       11.23       15.81      3.87 o
  12   8   0        3.60        7.33      5.70 o
   1   9   0        5.16        4.45      1.65 o
   2   9   0        7.97       11.00      2.11 o
   3   9   0       82.17       77.14      5.52 o
   4   9   0        0.05       -0.41      1.49 o
   5   9   0       40.69       39.47      4.51 o
   6   9   0        2.78        0.97      1.82 o
   7   9   0       12.18        6.79      2.49 o
   8   9   0        7.04        4.47      2.12 o
   9   9   0        3.44        6.83      2.44 o
  10   9   0       40.98       43.46      4.00 o
  11   9   0       60.76       77.14      6.17 o
   0  10   0       89.33       79.57      7.12 o
   1  10   0      178.56      188.28      6.54 o
   2  10   0      198.34      195.39      7.54 o
   3  10   0       52.10       54.42      6.06 o
   4  10   0       31.65       30.46      3.04 o
   5  10   0       38.81       30.83      4.17 o
   6  10   0        0.62       -0.47      1.81 o
   7  10   0       10.90       11.94      2.05 o
   8  10   0        1.68        3.21      2.12 o
   9  10   0        3.40        5.17      2.41 o
  10  10   0       11.27       15.16      4.07 o
   1  11   0      201.56      189.31      5.95 o
   2  11   0       25.23       27.25      3.31 o
   3  11   0        0.01       -0.87      1.71 o
   4  11   0        2.44        0.68      4.06 o
   5  11   0        4.16        4.69      2.11 o
   6  11   0        1.22        0.12      2.11 o
   7  11   0       11.17        9.38      2.74 o
   8  11   0       14.31       15.72      3.39 o
   9  11   0        1.58        4.10      4.17 o
   0  12   0        7.26       11.17      3.13 o
   1  12   0       24.65       26.77      2.81 o
   2  12   0       11.14       10.24      2.29 o
   3  12   0       10.32        8.88      2.16 o
   4  12   0        2.22        4.47      3.07 o
   5  12   0       37.68       42.69      5.27 o
   6  12   0        1.16        1.27      2.20 o
   7  12   0        2.73        6.90      2.13 o
   8  12   0        0.00        4.88      3.46 o
   1  13   0        0.58        2.91      2.00 o
   2  13   0       28.90       29.55      3.39 o
   3  13   0        7.29        8.76      2.32 o
   4  13   0        0.62       -2.21      2.80 o
   5  13   0        0.93       -0.76      2.32 o
   6  13   0        0.01        2.15      3.01 o
   7  13   0        1.94        5.29      3.66 o
   0  14   0        2.25       -1.45      3.15 o
   1  14   0        2.57        4.73      2.30 o
   2  14   0       21.00       18.34      3.02 o
   3  14   0        1.57        6.38      3.57 o
 -15   1   1        0.03       -1.16      2.29 o
 -14   1   1        0.45        0.71      1.61 o
 -13   1   1        1.53        1.44      1.53 o
 -12   1   1       19.10       18.47      2.17 o
 -11   1   1        6.59        5.34      1.65 o
 -10   1   1      314.57      328.32      6.15 o
  -9   1   1        2.96        4.47      1.02 o
  -8   1   1       12.23       16.89      1.07 o
  -7   1   1      169.14      182.79      3.01 o
  -6   1   1        4.00        4.30      1.01 o
  -5   1   1       95.01      122.33      1.98 o
  -4   1   1       87.21       95.50      1.59 o
  -3   1   1      413.01      447.39      4.78 o
  -2   1   1       13.64       13.66      0.40 o
  -1   1   1     1215.08     1117.34     10.95 o
   0   1   1        6.36        6.91      0.26 o
   1   1   1      999.22      962.59      9.96 o
   2   1   1     1348.84     1323.50     28.13 o
   3   1   1       24.34       31.74      1.11 o
   4   1   1      206.38      198.53      2.97 o
   5   1   1      112.33      126.48      2.29 o
   6   1   1      112.80      141.31      2.58 o
   7   1   1        7.11        7.34      1.04 o
   8   1   1        3.96        3.80      1.09 o
   9   1   1        6.55        5.32      1.47 o
  10   1   1       14.04       14.41      1.96 o
  11   1   1       39.04       34.21      4.87 o
  12   1   1        5.53        8.72      2.04 o
  13   1   1        0.17       -0.89      2.00 o
  14   1   1        1.30        0.29      1.74 o
 -14   2   1        4.47        7.58      2.14 o
 -13   2   1       48.92       44.96      5.49 o
 -12   2   1       31.38       29.66      5.60 o
 -11   2   1       52.66       47.10      2.38 o
 -10   2   1       27.62       39.90      2.38 o
  -9   2   1       10.42       10.73      1.11 o
  -8   2   1      493.61      484.82      6.55 o
  -7   2   1      244.83      298.75      4.08 o
  -6   2   1       18.28       26.36      0.97 o
  -5   2   1       15.09       19.72      0.77 o
  -4   2   1      135.83      158.07      2.10 o
  -3   2   1     2224.12     2066.12     20.25 o
  -2   2   1     1845.05     1782.69     19.69 o
  -1   2   1     1640.98     1583.40     23.95 o
   0   2   1     1382.31     1397.04     19.50 o
   1   2   1      192.36      216.37      2.95 o
   2   2   1      476.87      478.54      5.87 o
   3   2   1      767.84      775.43     11.27 o
   4   2   1      116.83      144.49      7.53 o
   5   2   1     1540.57     1853.66     47.36 o
   6   2   1        4.15        7.06      0.61 o
   7   2   1        5.97        1.62      0.94 o
   8   2   1      417.71      439.12      8.08 o
   9   2   1       28.81       34.60      2.09 o
  10   2   1        4.58        3.07      1.87 o
  11   2   1        1.97        0.56      1.58 o
  12   2   1       23.10       26.19      4.86 o
  13   2   1        3.05        3.03      4.99 o
  14   2   1        2.13        2.03      3.36 o
 -14   3   1        0.12        0.53      1.91 o
 -13   3   1       13.14       13.26      2.50 o
 -12   3   1        1.56       -1.52      1.70 o
 -11   3   1        0.08       -0.47      1.29 o
 -10   3   1      154.41      166.19      7.68 o
  -9   3   1       55.41       58.46      2.41 o
  -8   3   1       36.59       38.24      1.46 o
  -7   3   1      404.99      432.26      5.38 o
  -6   3   1       10.88       14.86      0.76 o
  -5   3   1      125.97      149.42      2.10 o
  -4   3   1       41.56       42.84      1.17 o
  -3   3   1      656.85      595.69      6.64 o
  -2   3   1     2495.50     2348.18     30.11 o
  -1   3   1     1336.22     1358.51     21.26 o
   0   3   1     4288.60     3993.17     60.74 o
   1   3   1      537.88      538.58      8.96 o
   2   3   1      966.90      896.47     10.65 o
   3   3   1        0.80        1.40      0.35 o
   4   3   1       11.01       12.98      0.63 o
   5   3   1        4.60        8.03      0.80 o
   6   3   1       99.54      121.05      5.30 o
   7   3   1       83.46       94.24      5.84 o
   8   3   1      345.12      347.44      8.52 o
   9   3   1       36.79       36.05      1.93 o
  10   3   1      183.65      192.12      5.85 o
  11   3   1        4.66        5.64      1.67 o
  12   3   1        5.03        4.26      1.75 o
  13   3   1        0.64        4.63      1.94 o
  14   3   1       13.86       15.53      2.54 o
 -14   4   1        0.00        2.85      3.66 o
 -13   4   1        7.91        7.34      4.27 o
 -12   4   1        0.08       -0.68      1.08 o
 -11   4   1        0.50        0.34      1.03 o
 -10   4   1       43.48       45.22      2.98 o
  -9   4   1      322.19      305.99      5.82 o
  -8   4   1       21.85       23.03      1.60 o
  -7   4   1       60.13       65.94      2.28 o
  -6   4   1      147.79      159.21      2.87 o
  -5   4   1      639.13      609.58      7.60 o
  -4   4   1       73.40       91.60      1.68 o
  -3   4   1     3123.61     3179.95     40.79 o
  -2   4   1      124.44      146.58      3.29 o
  -1   4   1      175.25      200.57      3.93 o
   0   4   1      530.45      508.61      8.58 o
   1   4   1      534.84      495.71      9.67 o
   2   4   1      135.98      139.97      3.08 o
   3   4   1      527.48      578.73      7.82 o
   4   4   1      279.82      327.86      4.64 o
   5   4   1       14.18       12.36      1.17 o
   6   4   1       97.98       93.54      2.46 o
   7   4   1       44.34       46.53      2.63 o
   8   4   1        9.16        9.16      3.87 o
   9   4   1       40.60       41.58      3.64 o
  10   4   1       41.91       50.96      2.99 o
  11   4   1        0.02        1.97      2.65 o
  12   4   1       20.41       21.32      3.79 o
  13   4   1        3.08        3.67      3.22 o
 -14   5   1        5.17        3.46      3.26 o
 -13   5   1       47.59       42.38      4.45 o
 -12   5   1        4.68        6.23      3.18 o
 -11   5   1        5.45        4.67      1.79 o
 -10   5   1        2.64       -1.55      1.82 o
  -9   5   1       18.50       18.21      2.03 o
  -8   5   1       16.28       14.99      2.23 o
  -7   5   1        3.47        2.14      0.94 o
  -6   5   1      277.23      291.19      5.35 o
  -5   5   1       80.20       82.85      2.09 o
  -4   5   1      979.82     1013.61     13.94 o
  -3   5   1      776.54      839.19     12.72 o
  -2   5   1      240.21      216.39      3.91 o
  -1   5   1      138.37      140.63      4.06 o
   0   5   1      337.07      343.96      6.31 o
   1   5   1        1.01        3.05      0.89 o
   2   5   1      387.60      445.01      9.13 o
   3   5   1       24.90       24.49      1.00 o
   4   5   1       11.43       12.23      0.75 o
   5   5   1       33.86       39.19      1.33 o
   6   5   1        4.76        4.75      1.36 o
   7   5   1      444.06      428.57      8.53 o
   8   5   1      639.35      648.62     13.79 o
   9   5   1       12.15       10.80      1.84 o
  10   5   1        0.54       -0.39      1.67 o
  11   5   1       10.27       13.86      5.39 o
  12   5   1        3.94        6.25      2.85 o
  13   5   1        2.90        7.29      3.24 o
 -13   6   1        7.76        6.70      6.41 o
 -12   6   1        9.29       13.46      2.63 o
 -11   6   1        3.40        0.48      1.67 o
 -10   6   1       52.79       52.69      3.61 o
  -9   6   1        2.30        1.87      1.36 o
  -8   6   1        8.46       12.43      1.61 o
  -7   6   1       89.87       95.80      3.16 o
  -6   6   1        0.03       -0.18      1.32 o
  -5   6   1       12.43       12.82      1.64 o
  -4   6   1      223.58      246.04      4.36 o
  -3   6   1        8.27       10.08      0.90 o
  -2   6   1       15.91       15.15      1.37 o
  -1   6   1       51.51       70.27      3.03 o
   0   6   1      309.73      328.63     10.28 o
   1   6   1     1429.46     1551.15     43.24 o
   2   6   1       33.89       39.97      1.96 o
   3   6   1      144.73      143.95      3.28 o
   4   6   1       91.24       92.22      2.31 o
   5   6   1        3.14        1.14      0.87 o
   6   6   1        9.56        8.08      1.71 o
   7   6   1      215.64      222.37      6.16 o
   8   6   1       40.08       50.50      3.93 o
   9   6   1       41.89       52.62      3.11 o
  10   6   1       20.08       22.96      2.26 o
  11   6   1        0.68       -0.29      1.80 o
  12   6   1        4.40        2.80      3.97 o
  13   6   1        9.06        4.07      3.26 o
 -13   7   1        7.69        5.70      2.85 o
 -12   7   1        3.15        7.08      1.94 o
 -11   7   1       30.66       35.68      2.54 o
 -10   7   1       10.41       13.94      1.79 o
  -9   7   1        5.84        6.01      2.18 o
  -8   7   1        0.93        0.99      2.15 o
  -7   7   1        2.11       -0.29      1.79 o
  -6   7   1       14.18       15.05      1.54 o
  -5   7   1       10.28        6.83      1.43 o
  -4   7   1        0.14        0.05      0.72 o
  -3   7   1       17.99       14.84      1.16 o
  -2   7   1      353.68      385.67      7.79 o
  -1   7   1       33.60       32.73      2.29 o
   0   7   1       56.47       56.66      2.26 o
   1   7   1      329.64      321.87     12.07 o
   2   7   1       81.97       82.42      3.26 o
   3   7   1     1140.86     1164.08     34.49 o
   4   7   1        2.49        3.69      0.75 o
   5   7   1      193.33      196.82      4.77 o
   6   7   1        5.82        3.68      2.69 o
   7   7   1      152.31      166.59      7.62 o
   8   7   1      152.64      151.34      4.25 o
   9   7   1        5.67        3.55      1.49 o
  10   7   1        0.01        2.38      1.57 o
  11   7   1        0.25        3.47      2.03 o
  12   7   1        1.24        1.63      2.65 o
 -12   8   1        5.61        8.26      3.36 o
 -11   8   1        0.62        0.84      2.38 o
 -10   8   1        1.02        4.32      2.32 o
  -9   8   1        6.36        3.49      2.14 o
  -8   8   1        0.16        0.32      1.64 o
  -7   8   1        7.19        8.13      2.07 o
  -6   8   1       20.96       15.13      1.61 o
  -5   8   1      115.87      104.11      3.72 o
  -4   8   1      183.08      187.88      4.14 o
  -3   8   1        0.02       -0.67      0.67 o
  -2   8   1       95.93       91.74      3.61 o
  -1   8   1       12.16       12.28      1.91 o
   0   8   1        0.01       -0.79      0.80 o
   1   8   1        0.47        0.40      0.91 o
   2   8   1       41.83       36.88      3.13 o
   3   8   1       11.68       17.33      2.40 o
   4   8   1       73.71       78.07      2.25 o
   5   8   1       34.29       31.96      3.26 o
   6   8   1      169.88      186.15      8.34 o
   7   8   1        1.54        0.64      2.44 o
   8   8   1       15.77       15.83      3.15 o
   9   8   1      124.65      128.51      6.69 o
  10   8   1        1.99        1.88      3.13 o
  11   8   1        1.16        1.51      2.71 o
 -12   9   1        1.70        3.78      3.27 o
 -11   9   1       50.67       59.44      7.43 o
 -10   9   1       47.60       60.07      6.00 o
  -9   9   1        0.01       -0.01      2.25 o
  -8   9   1       21.44       20.63      2.87 o
  -7   9   1       12.45       15.12      2.44 o
  -6   9   1       21.39       16.01      1.76 o
  -5   9   1       32.68       31.85      2.79 o
  -4   9   1        7.16        7.09      1.66 o
  -3   9   1        9.58       11.49      1.30 o
  -2   9   1      106.34      106.08      3.74 o
  -1   9   1        0.10        0.75      0.83 o
   0   9   1      232.91      258.42      7.84 o
   1   9   1       40.07       36.83      2.77 o
   2   9   1        1.31        2.34      1.75 o
   3   9   1        4.15        5.21      1.71 o
   4   9   1       52.66       47.77      2.23 o
   5   9   1       10.61       10.64      2.93 o
   6   9   1       26.62       17.04      7.73 o
   7   9   1        6.63        8.13      3.08 o
   8   9   1        0.61        1.59      1.88 o
   9   9   1       20.77       24.62      3.35 o
  10   9   1       26.08       25.94      4.20 o
  11   9   1        1.52        3.35      5.09 o
 -11  10   1        7.39       15.17      3.88 o
 -10  10   1        5.36        3.42      3.26 o
  -9  10   1        3.36        4.56      3.34 o
  -8  10   1        0.22        1.16      2.05 o
  -7  10   1        6.14        5.52      2.17 o
  -6  10   1       29.36       27.47      2.42 o
  -5  10   1       12.42       10.98      1.91 o
  -4  10   1       78.41       85.17      3.61 o
  -3  10   1        0.16       -0.44      1.64 o
  -2  10   1       20.18       22.09      2.66 o
  -1  10   1       32.22       33.40      2.97 o
   0  10   1      113.35      122.82      5.20 o
   1  10   1        1.43        3.09      2.72 o
   2  10   1      115.51      122.16      4.97 o
   3  10   1       23.49       24.56      2.33 o
   4  10   1        2.31        3.01      1.93 o
   5  10   1        2.71       -0.24      2.29 o
   6  10   1        0.07       -2.40      2.40 o
   7  10   1        1.25        4.75      2.83 o
   8  10   1       14.49       16.90      2.52 o
   9  10   1       40.49       38.72      4.69 o
  10  10   1       14.65       12.16      3.71 o
 -10  11   1       23.33       20.35      5.29 o
  -9  11   1        5.85        5.84      2.86 o
  -8  11   1        8.29        7.99      2.60 o
  -7  11   1        0.12        2.25      2.02 o
  -6  11   1        0.46       -1.35      1.44 o
  -5  11   1        2.36        3.67      1.77 o
  -4  11   1        2.23        0.78      1.60 o
  -3  11   1       36.14       39.17      3.51 o
  -2  11   1        4.74        4.44      2.13 o
  -1  11   1        4.85        6.60      2.12 o
   0  11   1       89.12       89.78      4.70 o
   1  11   1       39.67       35.55      3.58 o
   2  11   1        7.64        7.80      3.00 o
   3  11   1       48.27       45.88      3.10 o
   4  11   1        6.74        4.03      2.78 o
   5  11   1       74.37       80.71      6.26 o
   6  11   1        0.81       -2.53      4.07 o
   7  11   1       19.68       25.99      3.38 o
   8  11   1       10.85        5.77      2.50 o
   9  11   1       10.36        9.37      3.76 o
  -9  12   1       15.31       17.30      5.09 o
  -8  12   1        6.30        7.52      3.15 o
  -7  12   1        0.23        0.32      2.07 o
  -6  12   1        0.79        1.68      2.02 o
  -5  12   1        1.82       -0.94      3.33 o
  -4  12   1        0.45        1.12      1.78 o
  -3  12   1       27.48       28.34      3.35 o
  -2  12   1       86.21       91.83      5.10 o
  -1  12   1        0.89       -0.64      1.69 o
   0  12   1        1.15        0.62      2.06 o
   1  12   1        7.60        6.22      2.06 o
   2  12   1        8.19       10.44      2.79 o
   3  12   1       44.68       40.06      4.74 o
   4  12   1        2.86       -0.21      2.83 o
   5  12   1        0.60        0.00      3.87 o
   6  12   1       16.92       18.42      3.10 o
   7  12   1       11.63        7.17      3.51 o
   8  12   1        2.50        1.02      3.66 o
  -7  13   1        4.93        3.05      3.26 o
  -6  13   1        4.37        0.05      2.30 o
  -5  13   1       34.67       36.33      3.80 o
  -4  13   1        0.35       -2.83      2.83 o
  -3  13   1        1.01        1.00      2.30 o
  -2  13   1        6.66        5.31      2.47 o
  -1  13   1        4.73        3.72      2.14 o
   0  13   1       32.82       29.54      3.47 o
   1  13   1        9.76       14.93      2.60 o
   2  13   1        1.55        0.63      1.93 o
   3  13   1        1.34        2.95      3.08 o
   4  13   1        2.82        4.45      3.36 o
   5  13   1        1.01        2.67      3.18 o
  -5  14   1        0.21        2.85      2.85 o
  -4  14   1        8.08        9.30      3.96 o
  -3  14   1        8.20       13.03      2.78 o
  -2  14   1       40.41       48.66      3.85 o
  -1  14   1        0.96       -1.13      2.08 o
   0  14   1        0.03       -0.17      2.10 o
   1  14   1        5.30        5.84      2.83 o
   2  14   1        0.13        0.33      3.32 o
   3  14   1        5.54        2.00      3.36 o
 -15   0   2       11.32       18.18      6.00 o
 -14   0   2        2.06        2.92      2.49 o
 -13   0   2        8.75       14.50      6.21 o
 -12   0   2       21.83       21.62      3.01 o
 -11   0   2        4.93        5.96      1.72 o
 -10   0   2     1317.84     1410.59     23.89 o
  -9   0   2      150.16      145.61      3.78 o
  -8   0   2      682.86      701.09     11.21 o
  -7   0   2      113.84      109.35      2.87 o
  -6   0   2       38.09       35.44      1.73 o
  -5   0   2        0.03        1.17      0.84 o
  -4   0   2      801.70      777.46     11.37 o
  -3   0   2     1972.85     1918.24     24.52 o
  -2   0   2     4577.83     4451.47     55.75 o
  -1   0   2      156.20      134.52      2.89 o
   0   0   2     5276.52     4908.50     84.47 o
   1   0   2     1901.67     1947.00     29.54 o
   2   0   2      698.02      713.69     11.24 o
   3   0   2      768.05      802.92     12.69 o
   4   0   2      111.25      132.60      2.68 o
   5   0   2       85.55      110.56      2.77 o
   6   0   2      189.38      193.48      5.60 o
   7   0   2       12.32       11.38      1.47 o
   8   0   2       80.75       90.55      5.12 o
   9   0   2       14.72       10.16      2.71 o
  10   0   2      194.18      182.68      8.06 o
  11   0   2       51.36       50.47      5.70 o
  12   0   2        1.71        5.49      3.87 o
  13   0   2        0.00       -1.69      2.25 o
 -15   1   2        0.03       -0.85      1.71 o
 -14   1   2        1.29        1.04      1.63 o
 -13   1   2       26.28       24.98      2.38 o
 -12   1   2       75.02       76.86      3.29 o
 -11   1   2        0.42       -0.75      1.49 o
 -10   1   2        0.17       -1.13      1.13 o
  -9   1   2      102.11      104.36      2.56 o
  -8   1   2      149.77      167.64      2.93 o
  -7   1   2       44.77       52.68      1.82 o
  -6   1   2      137.87      138.24      2.33 o
  -5   1   2      592.76      666.68      7.55 o
  -4   1   2        3.07        3.42      0.66 o
  -3   1   2      552.65      522.16      5.56 o
  -2   1   2    14952.07    14342.58    145.37 o
  -1   1   2    15742.19    14245.91    173.53 o
   0   1   2       13.26       13.99      1.03 o
   1   1   2      203.07      175.14      2.57 o
   2   1   2      176.94      200.54      3.15 o
   3   1   2      309.00      383.09      6.51 o
   4   1   2     2535.04     2897.05     33.13 o
   5   1   2      296.61      352.99      4.58 o
   6   1   2       12.72       14.28      0.76 o
   7   1   2       10.73       11.40      1.26 o
   8   1   2       22.36       21.90      1.90 o
   9   1   2       59.66       48.48      3.07 o
  10   1   2       53.03       47.27      3.41 o
  11   1   2        0.00       -0.41      1.47 o
  12   1   2        1.26        0.12      1.95 o
  13   1   2        1.17        1.46      2.29 o
 -15   2   2        0.20       -1.79      1.79 o
 -14   2   2        8.61        8.18      2.12 o
 -13   2   2        9.72       14.22      2.34 o
 -12   2   2       20.70       17.60      2.12 o
 -11   2   2      171.22      168.50      4.45 o
 -10   2   2      739.26      748.98     10.30 o
  -9   2   2       77.01       75.45      2.15 o
  -8   2   2      879.65      913.49     11.17 o
  -7   2   2       18.51       16.21      0.94 o
  -6   2   2      669.54      743.31      8.44 o
  -5   2   2      209.99      232.94      3.15 o
  -4   2   2       10.47       11.71      0.59 o
  -3   2   2     5877.30     5831.39     59.02 o
  -2   2   2     4480.07     4408.80     46.99 o
  -1   2   2     7005.93     6693.56     81.43 o
   0   2   2       18.75       17.19      0.66 o
   1   2   2     2671.69     2589.25     29.67 o
   2   2   2       62.07       55.73      1.11 o
   3   2   2      221.83      207.88      3.84 o
   4   2   2       12.97       18.84      1.03 o
   5   2   2     1057.20     1122.80     16.00 o
   6   2   2       64.30       78.90      3.77 o
   7   2   2      223.01      231.48      4.35 o
   8   2   2      100.98       91.29      2.66 o
   9   2   2        0.09       -1.48      1.48 o
  10   2   2       14.38       11.52      2.61 o
  11   2   2       11.99        9.78      2.02 o
  12   2   2        1.71        3.01      2.03 o
  13   2   2       19.76       26.17      3.05 o
 -14   3   2        2.54        2.78      1.82 o
 -13   3   2        0.16        0.03      1.66 o
 -12   3   2        3.74        4.48      1.57 o
 -11   3   2        1.64        1.33      1.64 o
 -10   3   2       24.67       29.04      2.61 o
  -9   3   2        6.69        5.58      0.98 o
  -8   3   2       35.58       33.22      1.41 o
  -7   3   2      294.89      313.14      4.18 o
  -6   3   2        5.30        4.32      0.63 o
  -5   3   2      176.61      183.70      2.76 o
  -4   3   2       56.53       51.99      1.28 o
  -3   3   2      796.45      831.06     11.21 o
  -2   3   2     1300.83     1284.70     18.12 o
  -1   3   2      443.22      440.35      8.27 o
   0   3   2     1660.74     1786.78     24.29 o
   1   3   2     1532.19     1430.67     19.58 o
   2   3   2       24.44       22.31      1.34 o
   3   3   2      263.39      233.02      5.14 o
   4   3   2       10.02       10.48      1.06 o
   5   3   2        0.02        0.60      0.74 o
   6   3   2       20.10       21.49      1.55 o
   7   3   2      130.41      159.77      5.92 o
   8   3   2       74.72       86.24      6.92 o
   9   3   2       71.57       67.35      2.47 o
  10   3   2       15.22       14.71      1.88 o
  11   3   2       28.13       21.77      2.13 o
  12   3   2        5.83        2.26      1.69 o
  13   3   2        4.03        2.09      1.66 o
 -14   4   2       40.25       44.97      5.90 o
 -13   4   2        0.12       -1.45      2.79 o
 -12   4   2        0.47        1.32      2.14 o
 -11   4   2       59.09       54.16      2.85 o
 -10   4   2       13.63       11.87      1.35 o
  -9   4   2       20.95       21.55      1.81 o
  -8   4   2       50.17       52.19      1.75 o
  -7   4   2       30.59       32.25      1.17 o
  -6   4   2       22.36       39.19      1.37 o
  -5   4   2      179.94      190.53      3.06 o
  -4   4   2        2.74        2.94      0.68 o
  -3   4   2     1754.40     1885.08     24.38 o
  -2   4   2      935.51      953.00     13.72 o
  -1   4   2       71.64       80.35      2.21 o
   0   4   2       47.35       51.49      1.73 o
   1   4   2     1975.86     2091.32     29.39 o
   2   4   2      119.64      148.98      2.11 o
   3   4   2      540.18      562.83      7.14 o
   4   4   2      167.68      204.02      3.06 o
   5   4   2        0.00       -0.80      0.80 o
   6   4   2       44.88       40.80      2.02 o
   7   4   2       88.41      112.02      5.76 o
   8   4   2        5.98        7.11      2.35 o
   9   4   2       35.56       48.38      3.04 o
  10   4   2        1.79        2.16      2.37 o
  11   4   2       10.66       12.02      3.11 o
  12   4   2       23.50       27.20      4.22 o
  13   4   2        7.10        3.88      3.42 o
 -14   5   2       20.22       29.95     14.35 o
 -13   5   2        3.98        5.09      2.91 o
 -12   5   2        6.08        8.93      2.43 o
 -11   5   2       35.61       38.58      3.74 o
 -10   5   2      170.76      158.50      4.91 o
  -9   5   2      476.85      501.63     10.13 o
  -8   5   2      226.46      217.91      4.75 o
  -7   5   2       10.19       11.93      1.22 o
  -6   5   2      197.92      184.44      3.81 o
  -5   5   2       71.75       79.49      2.23 o
  -4   5   2      535.76      604.62      8.72 o
  -3   5   2      626.22      715.69      9.24 o
  -2   5   2      143.05      142.88      3.70 o
  -1   5   2      240.31      254.28      8.52 o
   0   5   2      137.10      136.44      6.37 o
   1   5   2      405.85      429.11      8.90 o
   2   5   2      316.52      333.55      6.29 o
   3   5   2       12.20       16.16      0.74 o
   4   5   2       93.91       97.05      1.90 o
   5   5   2      108.90      110.81      2.61 o
   6   5   2     1493.58     1436.65     23.43 o
   7   5   2       45.49       49.01      2.47 o
   8   5   2      585.29      670.73     25.84 o
   9   5   2       14.66       17.22      2.36 o
  10   5   2        2.93        0.81      3.56 o
  11   5   2       20.72       27.46      9.06 o
  12   5   2        9.84       16.22      3.61 o
  13   5   2        6.58        4.88      3.87 o
 -14   6   2       13.52       17.30      4.07 o
 -13   6   2       15.29       13.90      5.34 o
 -12   6   2       51.89       58.10      3.38 o
 -11   6   2        0.07        1.18      1.57 o
 -10   6   2       21.37       20.71      2.14 o
  -9   6   2        9.24        7.58      1.53 o
  -8   6   2      104.39       98.65      2.90 o
  -7   6   2      102.76      117.09      3.83 o
  -6   6   2       14.25       17.50      2.41 o
  -5   6   2        9.13       12.75      1.11 o
  -4   6   2      117.83      145.17      4.22 o
  -3   6   2       62.28       48.79      1.71 o
  -2   6   2       20.06       21.99      1.20 o
  -1   6   2        4.25        6.81      0.89 o
   0   6   2        0.17       -0.82      0.82 o
   1   6   2        7.43        6.04      0.94 o
   2   6   2      468.58      507.11      9.16 o
   3   6   2      189.76      187.67      3.50 o
   4   6   2       37.10       39.10      1.48 o
   5   6   2       28.93       29.18      1.61 o
   6   6   2       37.74       35.38      2.35 o
   7   6   2      102.46      108.63      3.63 o
   8   6   2       56.38       50.95      2.68 o
   9   6   2        1.62        1.77      1.62 o
  10   6   2        1.43        2.90      1.66 o
  11   6   2        9.36       10.66      6.31 o
  12   6   2       13.29       16.28      3.87 o
 -13   7   2        0.40        5.01      3.15 o
 -12   7   2        0.00       -0.42      1.67 o
 -11   7   2       12.75        9.82      1.69 o
 -10   7   2        1.90        0.49      2.07 o
  -9   7   2        3.59        2.62      2.26 o
  -8   7   2        5.68        5.28      2.31 o
  -7   7   2       48.26       41.00      2.43 o
  -6   7   2        2.32       -0.77      1.16 o
  -5   7   2      124.89      123.61      3.77 o
  -4   7   2       97.34       93.31      2.70 o
  -3   7   2      150.72      153.45      3.23 o
  -2   7   2        0.49        0.86      0.73 o
  -1   7   2        2.33        0.90      1.17 o
   0   7   2      600.25      630.79     11.38 o
   1   7   2       39.69       42.55      2.01 o
   2   7   2       39.48       34.65      3.32 o
   3   7   2       11.09       11.21      1.07 o
   4   7   2       14.38       16.54      1.09 o
   5   7   2      282.64      246.12      6.98 o
   6   7   2      139.87      125.15      4.64 o
   7   7   2       32.27       24.30      2.05 o
   8   7   2        1.04        1.21      1.82 o
   9   7   2       55.53       56.13      3.32 o
  10   7   2       17.96       24.45      2.34 o
  11   7   2        2.59        5.44      5.49 o
  12   7   2        0.04       -0.61      2.85 o
 -12   8   2       69.63       79.45      8.85 o
 -11   8   2        8.26        9.59      2.86 o
 -10   8   2        9.87       12.55      2.77 o
  -9   8   2       29.26       31.52      3.23 o
  -8   8   2        8.67        6.67      2.24 o
  -7   8   2      182.03      160.77      4.87 o
  -6   8   2        7.04        7.26      2.14 o
  -5   8   2      144.10      148.37      4.35 o
  -4   8   2       37.65       37.44      2.39 o
  -3   8   2       32.50       30.90      1.56 o
  -2   8   2       17.84       18.85      1.38 o
  -1   8   2      483.99      478.38      9.17 o
   0   8   2      182.45      213.95      5.05 o
   1   8   2       12.29       15.28      1.97 o
   2   8   2       51.97       53.55      4.31 o
   3   8   2        0.87       -0.25      1.31 o
   4   8   2      193.42      193.87      4.53 o
   5   8   2      173.22      152.42      5.05 o
   6   8   2      442.13      440.37     10.69 o
   7   8   2        5.37        3.12      2.85 o
   8   8   2        0.18       -3.10      5.09 o
   9   8   2       71.07       65.41      5.27 o
  10   8   2        7.26        3.06      2.58 o
 -12   9   2        0.79       -1.04      3.18 o
 -11   9   2        7.98        1.84      2.95 o
 -10   9   2       10.76       11.57      2.84 o
  -9   9   2        6.49        4.43      2.18 o
  -8   9   2       58.31       58.97      3.92 o
  -7   9   2      111.94       92.62      4.79 o
  -6   9   2        0.91        2.24      1.56 o
  -5   9   2      102.23      103.98      3.70 o
  -4   9   2       32.08       32.78      2.51 o
  -3   9   2       65.55       65.12      3.13 o
  -2   9   2        6.52        6.12      2.06 o
  -1   9   2       97.36      108.84      4.65 o
   0   9   2       32.18       36.82      2.88 o
   1   9   2       39.27       34.45      2.80 o
   2   9   2        1.73        1.34      1.47 o
   3   9   2       38.41       38.03      3.21 o
   4   9   2       37.17       29.97      2.07 o
   5   9   2      149.18      155.48      5.27 o
   6   9   2        1.11        3.40      1.47 o
   7   9   2       31.77       36.28      4.58 o
   8   9   2       14.97       11.80      4.27 o
   9   9   2       17.12       13.25      2.93 o
  10   9   2        0.04        0.49      2.78 o
 -11  10   2       35.64       44.12      5.13 o
 -10  10   2        5.40        5.94      3.05 o
  -9  10   2        0.10        2.38      2.29 o
  -8  10   2        1.54        4.01      2.13 o
  -7  10   2       55.84       69.29      4.06 o
  -6  10   2       26.01       22.71      2.26 o
  -5  10   2      131.17      132.47      5.05 o
  -4  10   2        0.06       -0.21      1.40 o
  -3  10   2       29.44       28.51      2.40 o
  -2  10   2       89.72       81.32      4.38 o
  -1  10   2        7.02        5.49      2.07 o
   0  10   2      283.99      288.90      8.38 o
   1  10   2        0.55        0.09      1.65 o
   2  10   2       92.14       90.92      4.38 o
   3  10   2        8.53        6.22      1.89 o
   4  10   2       71.96       81.59      4.90 o
   5  10   2        0.95       -0.80      1.18 o
   6  10   2        6.03        3.36      2.74 o
   7  10   2        5.86        8.16      3.44 o
   8  10   2        0.28       -0.93      3.46 o
   9  10   2        6.03        6.75      3.12 o
  10  10   2        0.11        0.50      5.60 o
 -10  11   2       14.61       13.43      4.88 o
  -9  11   2        2.45        3.07      3.76 o
  -8  11   2        1.63        2.28      2.27 o
  -7  11   2       18.67       15.37      2.69 o
  -6  11   2       17.63       11.50      3.05 o
  -5  11   2        0.70        0.71      1.46 o
  -4  11   2       17.28       17.38      2.27 o
  -3  11   2      107.60      121.98      4.53 o
  -2  11   2        4.81        2.30      1.98 o
  -1  11   2        9.46        9.57      2.36 o
   0  11   2      160.41      172.34      7.48 o
   1  11   2       38.91       42.76      3.40 o
   2  11   2        7.77        8.15      2.22 o
   3  11   2        1.74        0.44      2.43 o
   4  11   2        4.39        6.28      3.07 o
   5  11   2        5.83       10.03      3.36 o
   6  11   2        0.27        2.62      3.07 o
   7  11   2        0.07       -1.32      3.76 o
   8  11   2       16.39       28.44      4.74 o
   9  11   2        0.67       -1.63      3.46 o
  -9  12   2        0.44       -1.42      3.26 o
  -8  12   2        2.20        4.57      3.46 o
  -7  12   2        3.00       -0.70      2.12 o
  -6  12   2        0.02       -1.77      1.77 o
  -5  12   2        0.11        0.29      1.50 o
  -4  12   2        6.39        8.62      2.47 o
  -3  12   2       15.63       13.22      2.80 o
  -2  12   2        3.80        5.86      2.26 o
  -1  12   2       20.39       19.31      3.79 o
   0  12   2      137.85      146.68      6.14 o
   1  12   2        1.92        1.81      2.01 o
   2  12   2       32.30       34.33      3.04 o
   3  12   2        6.08       10.30      3.42 o
   4  12   2        0.28        2.62      2.69 o
   5  12   2        2.01        4.27      3.18 o
   6  12   2       18.12       28.16      5.60 o
   7  12   2        0.12        0.59      8.45 o
  -7  13   2        0.59       -1.83      2.44 o
  -6  13   2        2.93        4.72      2.38 o
  -5  13   2        5.75        3.64      2.12 o
  -4  13   2        7.39       11.76      2.10 o
  -3  13   2        0.03        2.16      2.36 o
  -2  13   2        4.66        4.85      2.40 o
  -1  13   2        0.07       -2.05      2.05 o
   0  13   2        3.60        1.16      2.15 o
   1  13   2        0.35        1.29      1.85 o
   2  13   2        1.48        0.97      2.72 o
   3  13   2        6.14        6.48      3.51 o
   4  13   2        5.20        1.42      3.18 o
   5  13   2        0.78       -0.35      3.16 o
  -5  14   2        1.86        4.48      2.85 o
  -4  14   2        9.48       10.46      2.61 o
  -3  14   2        2.24        3.24      1.84 o
  -2  14   2        9.89        8.23      2.82 o
  -1  14   2        3.32        2.57      2.59 o
   0  14   2        1.90        4.23      2.47 o
   1  14   2        4.19       -1.52      3.01 o
   2  14   2        2.59        4.16      3.51 o
 -15   1   3        0.23       -1.17      1.72 o
 -14   1   3        6.09        3.79      1.79 o
 -13   1   3       14.69       16.80      2.15 o
 -12   1   3       33.19       35.72      2.25 o
 -11   1   3       20.72       24.09      1.66 o
 -10   1   3       26.56       26.61      1.82 o
  -9   1   3        0.11       -0.71      1.10 o
  -8   1   3      124.26      133.23      2.43 o
  -7   1   3       48.73       43.22      1.30 o
  -6   1   3      102.56       93.38      1.79 o
  -5   1   3      979.60      982.87     10.19 o
  -4   1   3      289.53      303.44      3.61 o
  -3   1   3      168.55      180.53      2.34 o
  -2   1   3     5640.22     5363.45     60.46 o
  -1   1   3      200.24      183.52      2.80 o
   0   1   3      976.38      885.46     11.28 o
   1   1   3        0.14        0.58      0.33 o
   2   1   3        5.33        3.73      0.39 o
   3   1   3      310.54      368.46      4.80 o
   4   1   3      735.11      795.72     10.61 o
   5   1   3       43.51       47.25      1.41 o
   6   1   3      200.56      191.43      3.30 o
   7   1   3       72.05       56.49      2.18 o
   8   1   3        6.66        2.18      1.68 o
   9   1   3      176.34      161.89      6.62 o
  10   1   3       22.21       27.45      2.90 o
  11   1   3        2.49        2.22      1.91 o
  12   1   3       16.52       14.92      4.68 o
  13   1   3        6.70        7.45      3.76 o
 -15   2   3        1.93        1.01      1.93 o
 -14   2   3        1.06        2.68      1.81 o
 -13   2   3        1.95        0.36      1.70 o
 -12   2   3       30.84       31.32      3.02 o
 -11   2   3       43.48       47.44      2.19 o
 -10   2   3        1.22       -1.27      1.27 o
  -9   2   3        0.30        0.67      0.89 o
  -8   2   3       31.50       31.11      1.40 o
  -7   2   3       44.67       49.47      1.46 o
  -6   2   3      223.90      228.67      3.32 o
  -5   2   3      229.35      247.47      3.48 o
  -4   2   3      674.51      630.03      7.10 o
  -3   2   3        6.85        9.39      0.61 o
  -2   2   3     8239.67     7715.03     93.93 o
  -1   2   3     1461.26     1368.07     17.17 o
   0   2   3       41.97       31.43      1.05 o
   1   2   3     2324.37     2137.14     29.07 o
   2   2   3     1848.00     1831.55     21.15 o
   3   2   3     1068.51     1087.04     13.91 o
   4   2   3      317.62      324.88      5.63 o
   5   2   3     1321.33     1341.25     23.12 o
   6   2   3      562.11      532.49     11.42 o
   7   2   3        1.08        0.00      0.79 o
   8   2   3      357.20      341.67     14.45 o
   9   2   3      293.64      283.23      8.52 o
  10   2   3        5.08        0.81      1.57 o
  11   2   3       56.23       55.03      3.36 o
  12   2   3        2.06        5.46      2.18 o
  13   2   3        0.20       -0.58      1.94 o
 -15   3   3        9.35        9.15      2.14 o
 -14   3   3        6.43        4.99      1.92 o
 -13   3   3        0.87        0.18      1.41 o
 -12   3   3        3.16        1.77      1.51 o
 -11   3   3      338.98      351.91      7.12 o
 -10   3   3       95.75       94.08      3.02 o
  -9   3   3       24.42       22.92      2.10 o
  -8   3   3      189.08      200.95      3.66 o
  -7   3   3       28.21       34.84      1.33 o
  -6   3   3      150.33      147.86      2.51 o
  -5   3   3     1153.44     1174.77     12.66 o
  -4   3   3     2893.58     3056.50     33.45 o
  -3   3   3      102.80      108.98      1.92 o
  -2   3   3     1676.69     1642.08     20.50 o
  -1   3   3      586.68      588.57      7.76 o
   0   3   3     5087.28     5035.17     67.49 o
   1   3   3        6.32        8.97      0.65 o
   2   3   3      487.77      496.71      7.43 o
   3   3   3        2.33        1.77      0.66 o
   4   3   3      513.34      516.66      8.02 o
   5   3   3      115.77       95.96      3.27 o
   6   3   3      129.22      134.61      5.49 o
   7   3   3      120.18      115.02      4.23 o
   8   3   3      119.92      125.58      6.18 o
   9   3   3      105.24       94.96      9.67 o
  10   3   3       27.68       25.72      2.16 o
  11   3   3        8.43        7.94      2.68 o
  12   3   3        0.83       -1.39      1.42 o
  13   3   3        0.00       -3.46      3.46 o
 -14   4   3       18.39       18.31      2.10 o
 -13   4   3        9.40       10.74      2.33 o
 -12   4   3        0.20        1.67      1.46 o
 -11   4   3       16.42       14.33      1.92 o
 -10   4   3      130.28      130.03      3.23 o
  -9   4   3      162.43      145.27      3.75 o
  -8   4   3       97.13       94.94      2.46 o
  -7   4   3      157.46      174.21      2.82 o
  -6   4   3       23.87       21.32      0.84 o
  -5   4   3      939.78     1048.09     14.41 o
  -4   4   3      784.09      749.89     10.59 o
  -3   4   3      611.39      670.18     10.22 o
  -2   4   3      292.47      291.52      5.46 o
  -1   4   3      608.69      665.51     10.93 o
   0   4   3        5.33        8.11      0.55 o
   1   4   3       95.55       87.58      1.87 o
   2   4   3      164.71      177.17      3.19 o
   3   4   3      195.39      187.99      3.78 o
   4   4   3       27.39       24.66      1.57 o
   5   4   3       23.07       21.37      1.57 o
   6   4   3      235.84      263.82     14.45 o
   7   4   3      407.01      372.27     17.70 o
   8   4   3       53.27       67.64      4.33 o
   9   4   3       42.56       55.96      5.29 o
  10   4   3        1.16        3.26      2.85 o
  11   4   3       13.63       17.43      3.54 o
  12   4   3       19.23       28.05      4.44 o
 -14   5   3        3.35        4.02      3.14 o
 -13   5   3        5.03        5.51      2.41 o
 -12   5   3        2.73        4.56      1.92 o
 -11   5   3       18.59       15.99      2.18 o
 -10   5   3       13.13        8.13      1.75 o
  -9   5   3       46.21       38.05      2.13 o
  -8   5   3       11.78       15.68      1.49 o
  -7   5   3      104.93       95.28      3.61 o
  -6   5   3       38.15       36.66      2.38 o
  -5   5   3       13.31       16.49      1.20 o
  -4   5   3      122.11      142.28      3.04 o
  -3   5   3      278.40      273.33      4.92 o
  -2   5   3      257.64      257.58      9.77 o
  -1   5   3      967.58      940.42     15.16 o
   0   5   3      645.22      707.23     26.54 o
   1   5   3        2.55        3.91      0.79 o
   2   5   3      385.50      420.13      5.94 o
   3   5   3      186.72      172.52      3.04 o
   4   5   3      373.63      334.71      6.39 o
   5   5   3      221.23      212.11      5.48 o
   6   5   3        2.48        0.67      1.21 o
   7   5   3       13.68       11.43      1.73 o
   8   5   3       27.97       27.27      3.17 o
   9   5   3        5.07        6.68      2.98 o
  10   5   3        0.00       -2.03      2.44 o
  11   5   3        0.50        0.96      2.77 o
  12   5   3        8.15       16.08      4.27 o
 -14   6   3       15.08       21.37      4.07 o
 -13   6   3        7.38        9.88      2.56 o
 -12   6   3        0.04       -1.08      1.66 o
 -11   6   3        4.69        4.27      2.38 o
 -10   6   3        5.50        2.59      1.51 o
  -9   6   3       29.68       19.68      2.54 o
  -8   6   3       48.52       38.58      2.50 o
  -7   6   3       64.11       59.70      2.86 o
  -6   6   3       33.63       41.87      2.34 o
  -5   6   3      199.64      193.68      6.79 o
  -4   6   3      605.79      610.86      9.02 o
  -3   6   3        1.12        1.52      0.99 o
  -2   6   3     1008.18     1021.84     16.57 o
  -1   6   3       15.82       11.40      1.92 o
   0   6   3        0.83        0.52      0.90 o
   1   6   3      188.87      212.32     12.78 o
   2   6   3        9.05        5.76      0.95 o
   3   6   3       93.52       80.69      2.80 o
   4   6   3       81.79       74.43      2.60 o
   5   6   3        2.04        0.53      1.47 o
   6   6   3      455.37      465.08     11.07 o
   7   6   3      450.03      435.77      9.98 o
   8   6   3        1.72        3.21      1.40 o
   9   6   3        2.30        3.56      1.81 o
  10   6   3        0.32       -1.83      2.24 o
  11   6   3        0.94        0.23      4.68 o
  12   6   3       18.70       33.78      4.88 o
 -13   7   3       10.52       16.07      3.26 o
 -12   7   3        6.14        6.25      1.78 o
 -11   7   3        4.99        0.75      2.29 o
 -10   7   3       23.58       32.15      3.45 o
  -9   7   3       14.85       11.90      2.52 o
  -8   7   3        0.98        0.11      1.34 o
  -7   7   3       53.31       52.95      4.34 o
  -6   7   3      584.31      581.38     11.31 o
  -5   7   3      109.61      109.16      3.63 o
  -4   7   3      476.71      499.15      8.67 o
  -3   7   3      505.53      525.65      8.60 o
  -2   7   3      157.75      137.70      3.39 o
  -1   7   3      276.36      324.25     11.82 o
   0   7   3        3.36        1.76      1.12 o
   1   7   3       23.17       23.44      2.02 o
   2   7   3       30.51       32.19      2.87 o
   3   7   3        6.26        5.27      0.89 o
   4   7   3       49.09       48.20      2.97 o
   5   7   3       91.81       87.84      4.33 o
   6   7   3        0.96        0.02      1.01 o
   7   7   3       16.94       12.87      1.54 o
   8   7   3       29.62       23.03      2.41 o
   9   7   3       12.24       13.78      2.63 o
  10   7   3        1.36        3.87      2.65 o
  11   7   3        0.58       -0.41      2.65 o
 -13   8   3        0.02       -1.28      2.98 o
 -12   8   3        4.00        2.24      2.78 o
 -11   8   3       10.59       11.29      2.93 o
 -10   8   3        0.49        2.09      2.27 o
  -9   8   3       22.16       16.86      2.81 o
  -8   8   3        5.23        3.70      1.59 o
  -7   8   3       71.70       57.29      3.91 o
  -6   8   3        4.77        5.84      1.60 o
  -5   8   3      327.51      329.23      7.38 o
  -4   8   3       36.33       38.33      2.24 o
  -3   8   3      173.79      185.24      4.16 o
  -2   8   3       24.85       26.89      1.83 o
  -1   8   3      546.73      535.62     12.26 o
   0   8   3       50.93       46.90      3.14 o
   1   8   3      331.71      329.96      8.32 o
   2   8   3       62.75       63.91      5.09 o
   3   8   3        5.26        3.22      0.83 o
   4   8   3       40.59       39.23      2.64 o
   5   8   3      156.50      142.29      5.05 o
   6   8   3      242.83      249.96      7.27 o
   7   8   3       18.34       16.11      2.37 o
   8   8   3       30.73       28.76      4.88 o
   9   8   3        0.91       -0.43      1.26 o
  10   8   3        7.66        8.82      2.08 o
  11   8   3        1.49        1.63      2.44 o
 -12   9   3        2.07        4.43      3.37 o
 -11   9   3        4.81        4.19      3.42 o
 -10   9   3        3.96        3.16      5.20 o
  -9   9   3        3.16        2.95      2.12 o
  -8   9   3        1.01        1.27      2.75 o
  -7   9   3       29.98       27.93      2.64 o
  -6   9   3      101.39       89.41      5.87 o
  -5   9   3        0.03       -0.88      1.19 o
  -4   9   3        0.11       -0.79      1.09 o
  -3   9   3       22.58       20.90      1.78 o
  -2   9   3       28.16       28.59      3.27 o
  -1   9   3       32.80       33.06      2.81 o
   0   9   3       19.34       20.60      2.36 o
   1   9   3       12.92       17.17      2.11 o
   2   9   3       20.64       18.65      2.21 o
   3   9   3       19.82       20.82      1.84 o
   4   9   3       23.60       21.71      2.18 o
   5   9   3        0.20       -1.18      1.18 o
   6   9   3        2.31        1.46      2.45 o
   7   9   3        2.42        1.06      1.61 o
   8   9   3        4.29        1.73      7.43 o
   9   9   3        0.41       -1.96      1.96 o
  10   9   3        1.05        4.10      3.15 o
 -11  10   3        0.01       -0.95      3.08 o
 -10  10   3        1.92        0.38      2.78 o
  -9  10   3        3.49        5.50      2.83 o
  -8  10   3        8.66        9.37      2.46 o
  -7  10   3        1.27        2.93      1.65 o
  -6  10   3        1.84       -0.58      1.38 o
  -5  10   3        2.71        2.39      1.50 o
  -4  10   3        1.28        1.99      1.31 o
  -3  10   3       28.26       25.61      2.69 o
  -2  10   3      193.52      200.31      8.35 o
  -1  10   3      240.09      240.64      7.56 o
   0  10   3        8.52        4.29      1.86 o
   1  10   3       88.18       95.60      6.58 o
   2  10   3        3.70        4.31      1.82 o
   3  10   3       61.31       66.95      7.12 o
   4  10   3       26.32       29.66      2.40 o
   5  10   3       69.75       53.89      3.27 o
   6  10   3       13.08       16.74      2.29 o
   7  10   3        5.47        6.93      3.32 o
   8  10   3        7.63        4.86      3.37 o
   9  10   3        2.34        2.00      2.50 o
 -10  11   3       10.44       14.04      4.48 o
  -9  11   3        3.64        2.95      3.56 o
  -8  11   3       15.24       23.09      3.16 o
  -7  11   3        2.51        4.52      2.10 o
  -6  11   3       37.00       40.77      2.82 o
  -5  11   3        2.65        1.89      1.46 o
  -4  11   3        0.80        1.23      1.33 o
  -3  11   3       11.28       16.37      1.99 o
  -2  11   3       13.09       16.26      3.32 o
  -1  11   3        0.49        0.67      4.27 o
   0  11   3       48.85       54.21      3.71 o
   1  11   3        5.97        7.49      3.08 o
   2  11   3        1.26       -2.65      2.65 o
   3  11   3        0.12       -2.44      2.65 o
   4  11   3        9.07        8.38      1.59 o
   5  11   3       19.07       17.46      2.20 o
   6  11   3        1.42        1.41      1.69 o
   7  11   3       16.14       20.83      5.39 o
   8  11   3       10.90       13.06      4.11 o
  -9  12   3        0.38        1.63      3.26 o
  -8  12   3        3.20        3.69      2.67 o
  -7  12   3        2.84        2.75      2.13 o
  -6  12   3        1.36        0.09      1.67 o
  -5  12   3        9.20        8.98      1.94 o
  -4  12   3       11.06       13.93      2.08 o
  -3  12   3        0.02        0.92      1.50 o
  -2  12   3       32.29       41.93      3.50 o
  -1  12   3       12.81       16.30      9.16 o
   0  12   3        2.76        0.58      3.56 o
   1  12   3        0.34        0.24      2.20 o
   2  12   3        1.25        6.92      3.66 o
   3  12   3        0.46       -0.32      2.59 o
   4  12   3        0.01        0.90      1.25 o
   5  12   3        0.16        0.16      1.44 o
   6  12   3        6.93        2.28      3.13 o
  -7  13   3        4.32        5.09      3.05 o
  -6  13   3        0.11       -2.65      2.65 o
  -5  13   3        0.03       -1.33      1.76 o
  -4  13   3       45.25       63.18      3.91 o
  -3  13   3       57.41       72.61      5.94 o
  -2  13   3        0.39        0.46      2.67 o
  -1  13   3        3.35        2.99      5.39 o
   0  13   3        0.16        0.25      2.59 o
   1  13   3        0.34       -0.61      3.26 o
   2  13   3       34.75       31.34      6.51 o
   3  13   3       10.80       10.92      3.81 o
   4  13   3        9.22        3.05      4.78 o
  -5  14   3        5.00        4.27      2.65 o
  -4  14   3        0.56        0.14      1.88 o
  -3  14   3        2.73        5.03      1.91 o
  -2  14   3        1.57        1.38      4.88 o
  -1  14   3        0.08       -0.60      2.97 o
   0  14   3        0.36       -0.81      3.87 o
   1  14   3        0.00        0.25      4.48 o
 -15   0   4        3.84        4.00      2.78 o
 -14   0   4       31.65       30.08      3.79 o
 -13   0   4      230.83      242.18      8.91 o
 -12   0   4       39.28       40.04      3.07 o
 -11   0   4      129.72      134.37      4.93 o
 -10   0   4       38.47       32.74      2.34 o
  -9   0   4      349.52      342.93      6.64 o
  -8   0   4       75.83       62.20      2.40 o
  -7   0   4       92.79      104.22      2.89 o
  -6   0   4      111.55      107.20      2.81 o
  -5   0   4      530.80      470.41      7.67 o
  -4   0   4      158.90      191.88      4.03 o
  -3   0   4     9728.32     9341.39    138.80 o
  -2   0   4      584.95      602.32     11.50 o
  -1   0   4     8846.06     8160.72    140.45 o
   0   0   4      934.17      898.33     17.58 o
   1   0   4     1000.86      938.47     17.19 o
   2   0   4      500.09      532.05     10.30 o
   3   0   4     1164.49     1339.04     24.28 o
   4   0   4       70.79       73.01      2.48 o
   5   0   4      318.82      326.19      6.10 o
   6   0   4        0.20       -0.55      1.93 o
   7   0   4        2.23       -0.20      1.44 o
   8   0   4      371.66      330.28     14.24 o
   9   0   4        0.65        0.61      2.65 o
  10   0   4       70.74       76.31      6.92 o
  11   0   4       53.54       68.99      7.12 o
  12   0   4        0.58        0.61      3.66 o
 -15   1   4        1.43        3.97      1.97 o
 -14   1   4        6.69        6.13      2.97 o
 -13   1   4       10.49        9.06      1.99 o
 -12   1   4      203.11      210.10      4.61 o
 -11   1   4      207.68      230.94      4.54 o
 -10   1   4        2.75        1.08      0.96 o
  -9   1   4        0.12        0.59      0.80 o
  -8   1   4       67.95       62.91      1.71 o
  -7   1   4      109.58      121.97      2.25 o
  -6   1   4     1399.41     1459.08     15.74 o
  -5   1   4        1.93        3.51      0.81 o
  -4   1   4       14.67       12.12      0.71 o
  -3   1   4      130.94      120.19      2.16 o
  -2   1   4     3219.92     3044.76     34.73 o
  -1   1   4      188.76      169.01      2.82 o
   0   1   4     1447.56     1334.53     16.91 o
   1   1   4       77.76       68.33      1.51 o
   2   1   4       38.34       31.30      1.30 o
   3   1   4      158.04      151.72      2.70 o
   4   1   4       43.49       49.66      1.44 o
   5   1   4        1.06        1.33      0.70 o
   6   1   4        0.59        0.57      0.73 o
   7   1   4        0.67       -0.41      1.02 o
   8   1   4       40.89       24.05      2.34 o
   9   1   4       14.71        7.57      2.29 o
  10   1   4        3.19        3.97      2.86 o
  11   1   4       16.53        9.97      4.07 o
  12   1   4        0.06       -0.28      2.03 o
 -15   2   4        7.82        9.87      2.40 o
 -14   2   4       16.26       10.01      3.30 o
 -13   2   4       41.98       47.66      3.03 o
 -12   2   4        6.75        8.17      1.52 o
 -11   2   4        2.56       -0.04      1.12 o
 -10   2   4        0.04       -0.23      0.93 o
  -9   2   4        5.81        7.86      1.03 o
  -8   2   4       26.15       22.79      1.36 o
  -7   2   4       30.10       28.53      1.21 o
  -6   2   4        8.67        7.58      0.73 o
  -5   2   4      291.24      255.03      3.48 o
  -4   2   4      268.30      253.01      3.24 o
  -3   2   4       78.60       73.70      1.60 o
  -2   2   4      332.35      349.90      4.67 o
  -1   2   4     1112.25     1042.55     13.39 o
   0   2   4       57.62       51.29      1.19 o
   1   2   4      169.49      177.65      2.64 o
   2   2   4       27.64       30.42      0.94 o
   3   2   4      143.19      185.29      2.59 o
   4   2   4      168.91      179.32      3.23 o
   5   2   4      111.74      104.54      2.73 o
   6   2   4      199.94      188.15      3.72 o
   7   2   4       93.97       85.77      3.50 o
   8   2   4      324.02      294.32     12.21 o
   9   2   4       19.01       22.05      2.44 o
  10   2   4       30.32       39.01      3.18 o
  11   2   4        1.37        0.05      1.84 o
  12   2   4        1.29        2.57      3.15 o
 -15   3   4        6.06        6.90      2.14 o
 -14   3   4        0.68       -0.06      1.81 o
 -13   3   4        2.23        4.41      2.15 o
 -12   3   4       36.84       35.32      2.27 o
 -11   3   4        5.45        5.03      1.41 o
 -10   3   4      168.60      157.03      3.48 o
  -9   3   4        0.87        0.42      0.86 o
  -8   3   4      173.06      169.96      3.35 o
  -7   3   4       11.41       12.82      1.12 o
  -6   3   4       47.71       68.62      1.69 o
  -5   3   4      247.86      255.06      4.03 o
  -4   3   4     5185.84     5273.97     57.30 o
  -3   3   4        4.83        9.50      0.94 o
  -2   3   4     2033.50     1973.01     24.72 o
  -1   3   4     1768.73     1859.59     25.62 o
   0   3   4     1216.99     1121.66     15.82 o
   1   3   4      189.52      221.73      3.88 o
   2   3   4      161.05      179.22      3.34 o
   3   3   4        1.70        1.74      0.66 o
   4   3   4      316.30      323.61      5.60 o
   5   3   4      135.67      148.76      2.91 o
   6   3   4       78.80       74.66      2.42 o
   7   3   4       65.30       64.65      2.33 o
   8   3   4        1.35       -0.05      1.06 o
   9   3   4        3.77        3.56      1.39 o
  10   3   4        6.99        4.93      3.46 o
  11   3   4       24.75       27.75      3.18 o
  12   3   4       17.60       17.09      4.88 o
 -14   4   4        0.42       -0.40      1.70 o
 -13   4   4       25.04       24.84      2.06 o
 -12   4   4       26.30       24.17      2.13 o
 -11   4   4       64.66       71.64      4.25 o
 -10   4   4        4.12        5.86      1.28 o
  -9   4   4        0.52       -0.21      1.26 o
  -8   4   4       17.94       17.05      1.22 o
  -7   4   4        3.67        1.57      0.70 o
  -6   4   4      431.62      434.50      6.07 o
  -5   4   4       44.36       47.04      1.34 o
  -4   4   4        1.92        5.11      0.63 o
  -3   4   4        1.51        3.72      0.83 o
  -2   4   4      451.60      484.47      6.67 o
  -1   4   4      860.52      848.11     11.10 o
   0   4   4       64.43       78.10      2.03 o
   1   4   4      214.25      196.46      3.58 o
   2   4   4      326.03      327.10      5.38 o
   3   4   4      359.27      350.85      5.74 o
   4   4   4      126.66      120.74      3.29 o
   5   4   4       39.06       41.07      3.17 o
   6   4   4      357.31      367.21     12.07 o
   7   4   4        8.70        6.80      1.52 o
   8   4   4        7.94        5.99      2.08 o
   9   4   4        6.89        9.16      3.26 o
  10   4   4        0.23        3.87      3.26 o
  11   4   4       12.42       10.62      3.32 o
  12   4   4        0.20       -3.45      3.76 o
 -14   5   4       10.11        9.49      3.81 o
 -13   5   4       17.90       18.50      3.07 o
 -12   5   4       15.45       20.63      2.42 o
 -11   5   4        1.53        0.09      1.64 o
 -10   5   4       75.31       73.63      2.97 o
  -9   5   4        5.29        3.59      1.23 o
  -8   5   4       48.10       53.22      2.28 o
  -7   5   4        2.17        0.69      1.56 o
  -6   5   4       25.31       26.90      1.94 o
  -5   5   4        2.94        2.34      1.06 o
  -4   5   4      396.09      435.64      6.28 o
  -3   5   4      222.46      210.28      4.60 o
  -2   5   4      380.54      334.12      7.72 o
  -1   5   4      772.73      752.11     17.36 o
   0   5   4        5.62        5.97      0.97 o
   1   5   4     1327.54     1327.43     18.56 o
   2   5   4       99.12       99.18      2.31 o
   3   5   4       98.22       94.10      2.56 o
   4   5   4       66.18       59.78      2.62 o
   5   5   4        0.05        0.43      1.14 o
   6   5   4      508.59      469.34     15.06 o
   7   5   4       49.09       51.06      3.76 o
   8   5   4       28.05       25.90      3.99 o
   9   5   4        0.64        1.42      2.44 o
  10   5   4        3.00        2.03      3.05 o
  11   5   4        5.11        1.99      2.95 o
 -14   6   4        0.96        0.77      2.71 o
 -13   6   4        5.76        5.62      2.51 o
 -12   6   4        4.01        2.99      1.79 o
 -11   6   4       48.57       42.66      3.32 o
 -10   6   4        3.02        1.03      1.42 o
  -9   6   4       61.50       64.75      3.27 o
  -8   6   4       76.96       62.74      4.19 o
  -7   6   4       39.15       31.48      2.36 o
  -6   6   4       33.06       26.41      2.11 o
  -5   6   4      176.25      191.44      5.90 o
  -4   6   4       26.19       28.67      1.77 o
  -3   6   4       25.41       24.55      1.82 o
  -2   6   4      388.36      388.00      7.34 o
  -1   6   4       80.75       71.74      2.33 o
   0   6   4       48.32       50.59      2.16 o
   1   6   4       57.96       56.73      2.34 o
   2   6   4       49.75       54.78      1.75 o
   3   6   4      124.48      116.60      3.73 o
   4   6   4      764.43      727.92     14.37 o
   5   6   4      307.49      283.00      6.89 o
   6   6   4      152.19      142.75      4.22 o
   7   6   4       11.17       10.32      1.94 o
   8   6   4        5.48        4.78      1.52 o
   9   6   4       16.91       15.87      3.46 o
  10   6   4       10.85       14.86      3.66 o
  11   6   4        0.23       -0.81      2.65 o
 -13   7   4        3.80        7.93      3.56 o
 -12   7   4        0.70        0.10      2.42 o
 -11   7   4        6.03        0.79      2.25 o
 -10   7   4        4.33        1.69      2.15 o
  -9   7   4        0.71        0.51      1.47 o
  -8   7   4        4.70        4.54      1.63 o
  -7   7   4       24.98       18.66      2.10 o
  -6   7   4        5.28        5.84      1.66 o
  -5   7   4      129.87      128.97      4.16 o
  -4   7   4        3.19        0.15      1.14 o
  -3   7   4      453.33      432.35      9.67 o
  -2   7   4      150.51      138.02      4.19 o
  -1   7   4       14.81       14.09      1.36 o
   0   7   4       50.36       45.70      2.08 o
   1   7   4        1.13        1.10      0.85 o
   2   7   4       54.16       60.64      2.64 o
   3   7   4       11.81        8.95      1.63 o
   4   7   4       88.98       90.69      4.35 o
   5   7   4       88.12       80.19      3.55 o
   6   7   4        1.59        0.39      1.32 o
   7   7   4       19.20       21.03      1.91 o
   8   7   4        7.92        8.38      1.63 o
   9   7   4        0.00        0.26      1.63 o
  10   7   4       15.87       22.59      3.87 o
 -13   8   4        3.28       -0.42      3.07 o
 -12   8   4        0.71       -2.40      2.40 o
 -11   8   4        2.37        7.95      2.73 o
 -10   8   4        0.77        1.99      2.10 o
  -9   8   4       50.60       39.50      3.56 o
  -8   8   4      115.26       94.56      6.36 o
  -7   8   4       39.51       39.22      2.71 o
  -6   8   4      256.29      251.87      6.42 o
  -5   8   4       33.27       27.12      2.29 o
  -4   8   4      345.58      351.28      7.70 o
  -3   8   4      157.19      151.67      4.78 o
  -2   8   4      176.59      171.58      4.96 o
  -1   8   4        2.22        1.46      1.00 o
   0   8   4        1.86        3.48      2.00 o
   1   8   4      154.16      156.49      5.71 o
   2   8   4        1.56       -0.72      1.37 o
   3   8   4        9.81        8.11      4.68 o
   4   8   4      225.44      199.49      6.92 o
   5   8   4       27.08       30.06      4.07 o
   6   8   4        1.86        0.24      1.49 o
   7   8   4       19.01       17.49      2.48 o
   8   8   4        2.47        3.75      1.35 o
   9   8   4        0.00       -0.54      1.85 o
  10   8   4        1.26       -0.81      2.24 o
 -12   9   4        1.99        1.98      3.76 o
 -11   9   4        0.28       -2.30      2.56 o
 -10   9   4        5.34        6.32      2.56 o
  -9   9   4        5.18        6.35      2.48 o
  -8   9   4        0.43       -0.09      2.03 o
  -7   9   4        0.19        1.04      1.58 o
  -6   9   4       41.26       40.39      2.67 o
  -5   9   4       78.70       71.14      3.23 o
  -4   9   4       55.00       53.18      3.06 o
  -3   9   4      289.22      284.99      7.36 o
  -2   9   4       25.52       30.21      2.02 o
  -1   9   4      148.86      132.28      6.26 o
   0   9   4       33.00       36.88      3.59 o
   1   9   4       17.88       17.11      2.73 o
   2   9   4        0.96        0.69      1.13 o
   3   9   4        3.88        3.78      2.75 o
   4   9   4       13.26       11.84      3.66 o
   5   9   4        3.22        3.42      1.62 o
   6   9   4        0.00        2.05      3.65 o
   7   9   4        2.89        5.02      2.80 o
   8   9   4        0.29        1.79      1.98 o
   9   9   4        1.12        6.29      5.39 o
 -11  10   4        0.33       -3.05      3.05 o
 -10  10   4       11.71       16.00      6.31 o
  -9  10   4        4.30        2.76      2.44 o
  -8  10   4       46.83       43.64      6.79 o
  -7  10   4        0.43       -0.37      1.48 o
  -6  10   4       15.67       16.29      2.10 o
  -5  10   4       22.31       25.58      2.26 o
  -4  10   4       51.78       48.27      2.95 o
  -3  10   4        5.65        4.67      1.49 o
  -2  10   4        0.18       -0.28      1.19 o
  -1  10   4       56.76       48.70      4.58 o
   0  10   4       40.20       35.14      4.38 o
   1  10   4        0.10       -2.03      3.87 o
   2  10   4       14.36        8.75      3.66 o
   3  10   4       10.25       10.10      2.34 o
   4  10   4       10.13        7.83      1.84 o
   5  10   4       51.32       53.67      4.52 o
   6  10   4        0.49        1.43      1.57 o
   7  10   4       47.00       57.48      4.48 o
   8  10   4        2.92        4.18      6.92 o
 -10  11   4        4.29        9.56      4.48 o
  -9  11   4       15.94       16.06      3.57 o
  -8  11   4        5.57        4.98      2.30 o
  -7  11   4        2.05        0.63      1.51 o
  -6  11   4        3.14        3.35      1.62 o
  -5  11   4       19.41       18.01      3.09 o
  -4  11   4        0.37        1.89      1.46 o
  -3  11   4       32.23       33.69      2.46 o
  -2  11   4       98.68      101.44      3.93 o
  -1  11   4       60.70       55.12      9.06 o
   0  11   4       22.67       19.50      3.31 o
   1  11   4       10.82       12.21      4.07 o
   2  11   4        0.16       -1.83      2.85 o
   3  11   4        9.24       14.36      3.36 o
   4  11   4       39.88       48.27      3.42 o
   5  11   4        6.02        6.36      1.87 o
   6  11   4       19.45       19.31      4.23 o
   7  11   4        0.46        2.07      1.96 o
  -9  12   4        0.31        3.05      3.26 o
  -8  12   4       49.28       49.65      4.86 o
  -7  12   4        3.61        4.25      2.85 o
  -6  12   4       10.08       10.66      2.23 o
  -5  12   4        5.81        4.58      1.93 o
  -4  12   4        0.01       -1.03      1.47 o
  -3  12   4        4.23        7.92      1.91 o
  -2  12   4       13.02       12.31      1.75 o
  -1  12   4        4.54        4.00      2.80 o
   0  12   4       19.54       22.99      3.81 o
   1  12   4        1.69        3.05      3.46 o
   2  12   4        2.82        6.10      3.66 o
   3  12   4        3.03        2.03      3.66 o
   4  12   4        9.09        9.84      4.06 o
   5  12   4       10.91       11.56      2.10 o
   6  12   4       15.12       17.91      3.26 o
  -7  13   4        6.28        5.29      3.05 o
  -6  13   4       11.23       14.05      3.55 o
  -5  13   4        0.01       -1.19      1.97 o
  -4  13   4       11.89       11.27      3.18 o
  -3  13   4        9.26        5.95      1.74 o
  -2  13   4       26.32       25.55      2.28 o
  -1  13   4       19.20       19.93      3.85 o
   0  13   4        1.77        2.44      3.46 o
   1  13   4       16.20       16.08      5.49 o
   2  13   4        0.36       -2.03      2.85 o
   3  13   4        0.99        0.67      3.66 o
   4  13   4        7.69        5.09      2.03 o
  -4  14   4        0.04       -0.92      1.61 o
  -3  14   4        4.27        4.96      4.14 o
  -2  14   4       12.76       12.09      2.91 o
  -1  14   4       10.53        5.70      4.27 o
 -15   1   5        8.15        8.27      2.17 o
 -14   1   5        4.52        8.97      2.11 o
 -13   1   5       43.39       47.24      2.67 o
 -12   1   5       41.66       40.23      2.18 o
 -11   1   5       47.32       49.27      2.16 o
 -10   1   5       40.34       35.43      1.67 o
  -9   1   5        4.73        2.50      0.90 o
  -8   1   5        1.22        0.52      0.87 o
  -7   1   5       23.00       21.77      1.09 o
  -6   1   5       25.46       26.44      1.24 o
  -5   1   5       66.44       75.77      1.75 o
  -4   1   5      500.55      462.02      6.23 o
  -3   1   5        3.11        6.71      1.30 o
  -2   1   5        0.89        1.21      0.68 o
  -1   1   5       69.37       66.94      1.64 o
   0   1   5       52.33       52.92      1.90 o
   1   1   5      944.05      933.46     12.28 o
   2   1   5      112.77      114.08      2.31 o
   3   1   5      266.04      285.53      4.53 o
   4   1   5       31.26       32.54      1.73 o
   5   1   5       32.36       38.87      1.67 o
   6   1   5       65.34       62.61      2.63 o
   7   1   5        5.46        0.31      1.64 o
   8   1   5        1.57        2.48      1.56 o
   9   1   5       10.72       10.38      3.87 o
  10   1   5        0.12       -1.63      3.05 o
  11   1   5        2.06        1.42      3.66 o
  12   1   5        3.42        3.06      2.33 o
 -15   2   5        0.00        1.16      2.02 o
 -14   2   5       62.56       65.72      4.09 o
 -13   2   5       51.03       61.98      2.89 o
 -12   2   5       14.55       14.38      1.60 o
 -11   2   5       46.70       41.45      2.19 o
 -10   2   5       81.85       83.12      2.65 o
  -9   2   5       97.65       86.30      2.36 o
  -8   2   5       73.91       75.45      2.03 o
  -7   2   5      260.54      264.37      3.87 o
  -6   2   5        1.33        2.57      0.65 o
  -5   2   5      638.29      646.51      7.83 o
  -4   2   5      104.54      119.52      2.24 o
  -3   2   5        0.16       -0.03      0.52 o
  -2   2   5       33.29       26.80      1.62 o
  -1   2   5     1424.66     1448.17     21.30 o
   0   2   5      262.40      261.15      3.73 o
   1   2   5      316.91      338.15      4.62 o
   2   2   5      646.73      653.81      8.22 o
   3   2   5        4.84        4.18      0.58 o
   4   2   5     1134.53     1135.19     16.49 o
   5   2   5      130.54      121.34      3.09 o
   6   2   5        2.04        4.38      1.23 o
   7   2   5      181.66      161.95      6.47 o
   8   2   5        1.28        1.18      1.94 o
   9   2   5       18.44       13.18      3.46 o
  10   2   5       27.27       31.27      6.92 o
  11   2   5        0.67       -0.41      1.88 o
  12   2   5        0.69        4.07      2.65 o
 -15   3   5       14.26       18.03      3.24 o
 -14   3   5       11.07       18.12      2.47 o
 -13   3   5        1.34        1.38      1.57 o
 -12   3   5       14.90       12.63      1.66 o
 -11   3   5        3.70        2.88      1.07 o
 -10   3   5      147.06      133.46      3.01 o
  -9   3   5        2.60        2.29      0.90 o
  -8   3   5       53.01       49.18      1.69 o
  -7   3   5        0.21        1.72      0.73 o
  -6   3   5       10.90       15.36      0.91 o
  -5   3   5      503.51      475.96      6.65 o
  -4   3   5        6.15        5.89      0.74 o
  -3   3   5     1659.96     1651.45     19.47 o
  -2   3   5      205.77      230.33      3.52 o
  -1   3   5      541.22      547.54      8.43 o
   0   3   5        3.38        4.08      0.81 o
   1   3   5       99.13       84.13      2.17 o
   2   3   5      115.97      106.41      2.23 o
   3   3   5      132.47      122.08      2.64 o
   4   3   5        5.15        4.90      1.17 o
   5   3   5       60.69       51.42      2.62 o
   6   3   5      269.71      270.80      5.68 o
   7   3   5       17.02       15.99      1.60 o
   8   3   5        3.19        1.59      1.13 o
   9   3   5       20.51       23.72      2.42 o
  10   3   5        0.96        1.22      1.27 o
  11   3   5       22.48       28.49      5.29 o
 -15   4   5        1.17        2.72      3.26 o
 -14   4   5        0.07       -1.33      1.45 o
 -13   4   5        7.56        9.37      1.71 o
 -12   4   5       17.27       19.51      1.83 o
 -11   4   5       19.48       18.69      1.51 o
 -10   4   5        2.32        2.08      1.00 o
  -9   4   5        7.48        5.90      1.13 o
  -8   4   5        0.27        0.12      0.75 o
  -7   4   5       34.32       40.63      2.37 o
  -6   4   5      608.57      622.49      9.22 o
  -5   4   5      422.65      408.70      5.58 o
  -4   4   5        2.53        3.67      0.66 o
  -3   4   5       85.59       86.63      2.03 o
  -2   4   5      113.84      106.68      2.08 o
  -1   4   5      222.33      273.37      4.77 o
   0   4   5        6.58        3.02      0.70 o
   1   4   5      524.26      532.42      8.30 o
   2   4   5       84.39       85.63      2.25 o
   3   4   5       60.06       49.86      1.77 o
   4   4   5       13.40       18.44      1.74 o
   5   4   5       59.13       43.13      2.64 o
   6   4   5        2.03       -1.42      1.42 o
   7   4   5       13.46       13.45      1.80 o
   8   4   5        0.60       -0.30      1.65 o
   9   4   5        1.42       -0.81      1.87 o
  10   4   5        2.96        1.83      3.05 o
  11   4   5        3.99        5.90      4.07 o
 -14   5   5        0.01       -0.03      2.40 o
 -13   5   5        1.60        1.32      2.33 o
 -12   5   5        1.18        0.39      1.65 o
 -11   5   5      117.06      120.21      3.14 o
 -10   5   5       87.65       74.28      2.35 o
  -9   5   5        0.66       -0.93      0.93 o
  -8   5   5        0.35        2.21      0.94 o
  -7   5   5       18.50       22.75      1.70 o
  -6   5   5      153.34      140.58      3.40 o
  -5   5   5     1119.92     1114.38     16.93 o
  -4   5   5      124.73      110.72      2.24 o
  -3   5   5       19.69       17.85      1.17 o
  -2   5   5        3.43        2.79      0.57 o
  -1   5   5       98.00      116.01      2.52 o
   0   5   5       30.17       28.81      1.24 o
   1   5   5       10.12        8.89      0.99 o
   2   5   5      127.89      140.63      3.43 o
   3   5   5        0.08        0.58      1.05 o
   4   5   5      181.97      178.05      5.09 o
   5   5   5      358.36      336.29      8.13 o
   6   5   5        1.50       -1.42      1.42 o
   7   5   5        5.18        7.69      1.70 o
   8   5   5       21.01       23.05      6.00 o
   9   5   5        2.71        0.26      2.08 o
  10   5   5        2.81        2.85      3.46 o
  11   5   5       13.77       22.59      4.88 o
 -14   6   5       12.52        9.67      3.15 o
 -13   6   5        8.82        6.40      2.34 o
 -12   6   5        0.26       -1.52      1.52 o
 -11   6   5        1.01        1.22      2.19 o
 -10   6   5       35.04       33.28      3.20 o
  -9   6   5       10.79       13.42      2.00 o
  -8   6   5        6.82        4.17      1.61 o
  -7   6   5        4.91        3.90      2.17 o
  -6   6   5       11.43       13.32      1.83 o
  -5   6   5        9.94        7.25      1.49 o
  -4   6   5      499.22      462.23     10.32 o
  -3   6   5      234.76      225.62      5.98 o
  -2   6   5       44.20       53.49      2.92 o
  -1   6   5        2.46        4.17      1.11 o
   0   6   5       53.22       52.54      3.17 o
   1   6   5        4.35        4.00      0.68 o
   2   6   5       31.69       32.76      1.61 o
   3   6   5        4.28        3.79      1.50 o
   4   6   5      110.37       98.54      3.58 o
   5   6   5        0.05       -0.58      1.28 o
   6   6   5      113.10      102.39      3.97 o
   7   6   5       51.69       52.46      4.11 o
   8   6   5        2.12       -0.48      1.65 o
   9   6   5       14.25       17.61      4.27 o
  10   6   5        2.11        0.41      2.85 o
 -13   7   5        1.57       -0.62      2.72 o
 -12   7   5        0.52       -0.18      4.07 o
 -11   7   5       10.38       13.70      4.24 o
 -10   7   5       14.97       10.11      2.08 o
  -9   7   5       18.45       17.48      3.55 o
  -8   7   5       28.02       20.09      2.26 o
  -7   7   5       16.64       22.58      2.24 o
  -6   7   5      203.20      204.54      5.71 o
  -5   7   5        1.88        1.73      1.85 o
  -4   7   5        1.00       -0.28      1.23 o
  -3   7   5        2.98        2.23      1.23 o
  -2   7   5       48.15       41.83      2.86 o
  -1   7   5        0.00        1.96      2.61 o
   0   7   5       22.73       21.71      1.75 o
   1   7   5       13.07       13.05      1.50 o
   2   7   5       54.64       49.01      2.50 o
   3   7   5        3.88        6.55      1.11 o
   4   7   5      208.81      215.84      5.57 o
   5   7   5       26.08       25.03      1.99 o
   6   7   5       18.35       23.38      2.82 o
   7   7   5       10.71       15.40      2.26 o
   8   7   5        3.49        4.00      1.63 o
   9   7   5        0.29        0.25      2.34 o
  10   7   5       10.53       11.40      3.46 o
 -13   8   5        3.46        1.42      4.07 o
 -12   8   5        0.01       -2.56      2.56 o
 -11   8   5        0.68        1.06      2.35 o
 -10   8   5        0.02       -0.10      2.20 o
  -9   8   5       38.24       35.27      2.91 o
  -8   8   5        4.89        2.24      1.64 o
  -7   8   5       10.59        9.90      1.90 o
  -6   8   5        0.12       -0.74      1.31 o
  -5   8   5      108.40      111.33      4.90 o
  -4   8   5      211.44      211.55      6.28 o
  -3   8   5      184.31      176.41      5.41 o
  -2   8   5       75.65       75.61      3.23 o
  -1   8   5       32.82       33.22      2.08 o
   0   8   5       25.36       24.41      1.92 o
   1   8   5      109.18      102.62      4.64 o
   2   8   5       20.75       20.97      2.12 o
   3   8   5        5.70        6.39      3.76 o
   4   8   5       62.92       60.46      3.84 o
   5   8   5       18.96       14.99      2.37 o
   6   8   5        2.80        0.70      1.57 o
   7   8   5        3.26        3.49      1.31 o
   8   8   5        5.02        3.50      1.48 o
   9   8   5        2.23        1.42      2.24 o
 -12   9   5        7.77        6.31      4.48 o
 -11   9   5        0.02       -0.10      6.61 o
 -10   9   5        1.07       -2.08      2.08 o
  -9   9   5        0.01        0.31      1.71 o
  -8   9   5        2.84        1.75      1.59 o
  -7   9   5        0.06       -1.06      1.39 o
  -6   9   5        1.65        0.01      1.35 o
  -5   9   5        2.32        1.38      1.48 o
  -4   9   5       50.94       56.44      3.22 o
  -3   9   5      386.16      365.80      9.76 o
  -2   9   5       84.92       78.98      5.94 o
  -1   9   5        9.45        7.94      2.21 o
   0   9   5        0.64       -0.11      0.90 o
   1   9   5        0.03       -0.74      1.00 o
   2   9   5       41.23       40.13      2.83 o
   3   9   5      134.35      125.84     11.19 o
   4   9   5        0.91        1.18      1.44 o
   5   9   5        2.30       -0.49      1.51 o
   6   9   5        0.47       -1.39      2.41 o
   7   9   5        1.90        2.78      1.99 o
   8   9   5        5.52        6.23      2.32 o
 -11  10   5       14.54       10.17      4.27 o
 -10  10   5        0.31       -1.33      2.56 o
  -9  10   5        3.03        0.87      2.32 o
  -8  10   5        0.85        0.86      1.77 o
  -7  10   5        0.03       -1.03      1.55 o
  -6  10   5        0.34       -0.83      1.42 o
  -5  10   5        0.64       -0.47      1.30 o
  -4  10   5       10.20       10.40      1.88 o
  -3  10   5        0.00       -0.04      1.21 o
  -2  10   5        0.24       -0.66      1.76 o
  -1  10   5       26.70       27.63      2.03 o
   0  10   5        3.48        4.12      1.40 o
   1  10   5        3.55        6.73      2.44 o
   2  10   5       13.64       15.74      2.03 o
   3  10   5       58.04       61.93      3.85 o
   4  10   5       49.64       50.58      8.45 o
   5  10   5        3.92        4.27      1.94 o
   6  10   5        0.59        1.63      1.69 o
   7  10   5        1.82        3.22      2.68 o
   8  10   5        0.16       -1.28      1.96 o
 -10  11   5        3.54        7.53      4.07 o
  -9  11   5       12.51       16.64      4.07 o
  -8  11   5       13.34       11.85      2.28 o
  -7  11   5        3.13        6.08      1.89 o
  -6  11   5        8.63        9.84      2.12 o
  -5  11   5        3.86        0.01      1.87 o
  -4  11   5        1.90        2.88      1.63 o
  -3  11   5       53.14       48.22      3.06 o
  -2  11   5       19.85       21.99      2.11 o
  -1  11   5        0.08        0.58      1.21 o
   0  11   5        1.03        0.89      2.44 o
   1  11   5        2.31        1.63      3.05 o
   2  11   5        3.12        3.64      1.63 o
   3  11   5       19.19       12.27      2.03 o
   4  11   5       78.40       75.96      4.34 o
   5  11   5        0.81        1.30      1.71 o
   6  11   5        2.73        2.92      1.83 o
  -8  12   5        1.64        0.00      2.85 o
  -7  12   5        1.86        4.73      2.17 o
  -6  12   5       15.90       18.00      2.66 o
  -5  12   5       12.15       11.09      2.42 o
  -4  12   5        0.32        0.97      1.64 o
  -3  12   5        0.01        0.70      2.28 o
  -2  12   5        0.45       -0.08      1.70 o
  -1  12   5        2.47        1.19      2.44 o
   0  12   5        3.96        4.27      3.87 o
   1  12   5        0.96        1.02      3.46 o
   2  12   5        1.52        0.54      1.63 o
   3  12   5       13.85       10.60      4.07 o
   4  12   5        3.57        2.37      1.82 o
   5  12   5       12.77       18.72      3.05 o
  -6  13   5        0.04        1.28      1.90 o
  -5  13   5        0.46       -0.68      1.82 o
  -4  13   5        3.21        1.47      1.68 o
  -3  13   5        0.85        3.56      3.19 o
  -2  13   5        0.08        2.24      1.77 o
  -1  13   5        0.87       -2.85      3.46 o
   0  13   5        1.21        2.85      4.07 o
   1  13   5        5.57        4.27      3.87 o
   3  13   5        0.87        0.20      1.63 o
  -3  14   5        1.80       -0.61      1.83 o
  -2  14   5        2.99        3.65      1.74 o
 -15   0   6       32.83       34.89      4.29 o
 -14   0   6       50.98       55.69      8.34 o
 -13   0   6       92.49       93.07      4.70 o
 -12   0   6      107.34      105.30      4.73 o
 -11   0   6       45.33       40.36      3.01 o
 -10   0   6       44.53       35.93      2.77 o
  -9   0   6      212.84      213.51      5.07 o
  -8   0   6      428.45      428.30      8.53 o
  -7   0   6      180.02      192.36      4.74 o
  -6   0   6      112.86      116.64      3.40 o
  -5   0   6       16.21       16.85      1.36 o
  -4   0   6     1077.26      975.11     18.58 o
  -3   0   6     1083.98     1078.05     20.19 o
  -2   0   6      128.71      162.20      4.51 o
  -1   0   6       31.72       28.89      1.67 o
   0   0   6      701.56      677.04     13.19 o
   1   0   6      504.09      490.63     10.06 o
   2   0   6      392.26      361.02      7.83 o
   3   0   6        3.52        2.42      1.10 o
   4   0   6      460.33      430.99      9.30 o
   5   0   6      191.11      170.61      6.33 o
   6   0   6        6.69        9.14      3.36 o
   7   0   6      903.16      896.09     22.44 o
   8   0   6       69.00       83.17      5.03 o
   9   0   6       35.34       34.80      5.29 o
  10   0   6       85.42       91.37      7.94 o
  11   0   6        0.02        3.05      3.87 o
 -15   1   6       19.83       23.63      2.66 o
 -14   1   6       68.86       80.80      3.87 o
 -13   1   6       13.77       13.56      2.17 o
 -12   1   6        2.86        0.67      1.32 o
 -11   1   6      123.87      130.73      3.55 o
 -10   1   6       71.76       77.83      2.35 o
  -9   1   6        1.33        1.52      0.94 o
  -8   1   6      214.63      221.90      3.66 o
  -7   1   6      296.69      303.48      4.57 o
  -6   1   6       52.88       54.57      1.61 o
  -5   1   6      349.17      356.25      8.20 o
  -4   1   6      161.09      141.41      2.87 o
  -3   1   6        8.12        4.01      0.77 o
  -2   1   6       76.52       85.60      2.09 o
  -1   1   6       72.10       73.32      1.88 o
   0   1   6      196.34      186.13      3.35 o
   1   1   6      600.01      626.63      8.76 o
   2   1   6       19.60       17.88      1.03 o
   3   1   6        1.43        2.28      0.68 o
   4   1   6       66.19       67.10      2.23 o
   5   1   6        3.31        5.44      1.28 o
   6   1   6        0.08        0.21      1.10 o
   7   1   6       29.01       24.25      2.43 o
   8   1   6       27.74       26.20      3.66 o
   9   1   6       17.87       15.95      3.09 o
  10   1   6       26.23       24.22      5.09 o
  11   1   6        9.54       10.17      4.48 o
 -15   2   6        0.04        2.72      1.93 o
 -14   2   6       26.23       19.99      2.19 o
 -13   2   6       46.36       44.21      2.45 o
 -12   2   6        2.34        1.92      1.35 o
 -11   2   6       14.44       11.74      1.45 o
 -10   2   6        0.96       -0.46      0.97 o
  -9   2   6       98.88      109.91      2.69 o
  -8   2   6      151.72      141.15      2.96 o
  -7   2   6        0.17        0.14      0.98 o
  -6   2   6       50.75       57.54      1.67 o
  -5   2   6       76.87       68.14      1.89 o
  -4   2   6      251.28      274.14      4.26 o
  -3   2   6        0.83        2.77      0.72 o
  -2   2   6     2546.09     2610.03     32.74 o
  -1   2   6       11.71        8.03      0.80 o
   0   2   6      283.18      300.21      4.35 o
   1   2   6       40.80       36.39      1.22 o
   2   2   6       58.44       60.08      1.79 o
   3   2   6       95.16       91.15      2.21 o
   4   2   6      150.35      152.43      3.58 o
   5   2   6      165.23      163.12      4.31 o
   6   2   6        7.15       10.10      2.23 o
   7   2   6       51.61       47.54      4.07 o
   8   2   6       22.18       28.27      8.24 o
   9   2   6       10.59       15.48      3.07 o
  10   2   6       32.01       35.53      3.20 o
  11   2   6        7.46        6.62      2.25 o
 -15   3   6        9.16        9.58      2.17 o
 -14   3   6       16.16       20.45      2.39 o
 -13   3   6        5.19        4.95      1.74 o
 -12   3   6        7.24        6.37      1.47 o
 -11   3   6        0.69       -0.57      1.01 o
 -10   3   6        0.25       -0.39      0.94 o
  -9   3   6       15.03       15.35      1.26 o
  -8   3   6        3.87        7.79      1.00 o
  -7   3   6        5.96        5.51      1.11 o
  -6   3   6        5.01        3.28      0.93 o
  -5   3   6       40.74       40.03      1.45 o
  -4   3   6       21.21       19.12      1.08 o
  -3   3   6      948.33      977.51     12.15 o
  -2   3   6      537.70      585.58      8.28 o
  -1   3   6      139.14      136.51      2.74 o
   0   3   6       86.02       82.91      2.07 o
   1   3   6      617.83      634.19      8.87 o
   2   3   6      384.25      359.31      6.13 o
   3   3   6       26.91       25.75      1.65 o
   4   3   6      226.97      223.44      5.99 o
   5   3   6       54.54       50.07      2.78 o
   6   3   6       69.11       57.63      3.81 o
   7   3   6       38.50       29.77      1.95 o
   8   3   6        0.21       -0.45      1.64 o
   9   3   6       12.01       17.46      3.17 o
  10   3   6       19.91       24.01      4.88 o
  11   3   6        4.42        6.72      4.07 o
 -14   4   6        4.31        2.09      2.92 o
 -13   4   6        4.81        2.59      1.50 o
 -12   4   6        0.38       -0.59      1.09 o
 -11   4   6       21.21       22.88      1.74 o
 -10   4   6        5.03        4.49      1.22 o
  -9   4   6       44.98       48.87      2.07 o
  -8   4   6        6.67        4.73      1.10 o
  -7   4   6       10.68       12.47      1.15 o
  -6   4   6      911.72      957.34     13.22 o
  -5   4   6       25.81       24.82      1.43 o
  -4   4   6      990.35      980.75     13.26 o
  -3   4   6      120.70      120.63      2.44 o
  -2   4   6      114.95      104.37      2.74 o
  -1   4   6        2.16        1.87      0.75 o
   0   4   6       88.53       82.73      2.32 o
   1   4   6      146.56      137.80      3.13 o
   2   4   6       17.83       15.60      1.29 o
   3   4   6      295.68      272.46      7.44 o
   4   4   6      565.42      543.00     11.62 o
   5   4   6      395.66      382.82      9.12 o
   6   4   6       20.70       18.40      2.11 o
   7   4   6        4.69        4.24      2.08 o
   8   4   6        4.53        3.72      2.23 o
   9   4   6        0.07       -0.18      2.08 o
  10   4   6        5.51        5.70      3.87 o
 -14   5   6        0.05        0.37      2.71 o
 -13   5   6        0.49        4.00      2.06 o
 -12   5   6       23.94       23.07      2.53 o
 -11   5   6       20.35       21.43      1.59 o
 -10   5   6      160.05      169.65      4.39 o
  -9   5   6      154.14      145.38      3.87 o
  -8   5   6       89.88       84.59      3.02 o
  -7   5   6       76.60       75.61      2.63 o
  -6   5   6       22.86       24.36      1.61 o
  -5   5   6        2.29        1.13      0.85 o
  -4   5   6        5.55        8.33      1.04 o
  -3   5   6      140.23      127.48      3.04 o
  -2   5   6        5.08        7.38      1.07 o
  -1   5   6       60.75       72.11      2.53 o
   0   5   6       54.11       53.19      2.10 o
   1   5   6      104.26      101.03      2.92 o
   2   5   6      243.70      212.03      4.72 o
   3   5   6      522.49      475.28     10.34 o
   4   5   6       14.87       13.97      1.88 o
   5   5   6      593.38      580.29     12.58 o
   6   5   6        7.87        8.74      1.79 o
   7   5   6       65.58       62.16      4.48 o
   8   5   6        0.36       -0.61      1.87 o
   9   5   6       11.35       13.51      2.83 o
  10   5   6        0.83        0.61      3.46 o
 -14   6   6        6.56        8.75      5.90 o
 -13   6   6        0.09        0.52      9.67 o
 -12   6   6        2.90       -1.14      2.40 o
 -11   6   6       57.69       54.97      4.28 o
 -10   6   6        3.96        3.96      2.32 o
  -9   6   6       89.58       91.86      5.96 o
  -8   6   6      115.57      105.51      5.43 o
  -7   6   6       23.96       21.57      2.38 o
  -6   6   6      284.92      277.46      7.66 o
  -5   6   6        2.79        4.06      2.30 o
  -4   6   6      118.17      118.44      4.39 o
  -3   6   6       13.96       12.68      1.65 o
  -2   6   6       82.18       75.41      2.28 o
  -1   6   6        1.14        0.24      0.82 o
   0   6   6      303.51      319.96      6.30 o
   1   6   6      114.22      104.20      3.02 o
   2   6   6       12.64       11.48      1.41 o
   3   6   6      132.76      132.07      4.28 o
   4   6   6      453.63      419.78      9.56 o
   5   6   6       52.54       48.93      2.95 o
   6   6   6       68.20       68.65      3.42 o
   7   6   6        1.55        2.82      2.75 o
   8   6   6        1.14       -1.08      2.24 o
   9   6   6        0.31       -0.59      2.00 o
  10   6   6        2.31        3.46      3.05 o
 -13   7   6       15.85       15.85      4.27 o
 -12   7   6        2.46        0.23      2.56 o
 -11   7   6        2.81       -0.05      2.17 o
 -10   7   6        1.39        1.08      1.70 o
  -9   7   6       13.42       12.88      2.12 o
  -8   7   6       34.86       30.01      2.61 o
  -7   7   6       16.90       19.61      2.25 o
  -6   7   6       34.82       34.29      2.78 o
  -5   7   6      417.22      435.74     10.47 o
  -4   7   6      234.33      236.37      6.79 o
  -3   7   6      204.48      204.80      6.02 o
  -2   7   6       89.35       86.13      3.58 o
  -1   7   6       24.36       29.68      3.22 o
   0   7   6      349.19      340.90      8.22 o
   1   7   6        0.10       -1.07      1.07 o
   2   7   6       61.27       53.39      2.35 o
   3   7   6      263.59      257.78      7.83 o
   4   7   6       11.33        9.46      2.18 o
   5   7   6        0.19        0.81      1.27 o
   6   7   6        3.16        3.11      1.49 o
   7   7   6       12.13       14.51      2.41 o
   8   7   6        1.76        1.55      2.00 o
   9   7   6        4.26        4.55      5.70 o
 -12   8   6        0.94       -1.36      2.74 o
 -11   8   6        0.07       -1.37      2.25 o
 -10   8   6       11.66        8.27      2.23 o
  -9   8   6        2.49        5.07      1.83 o
  -8   8   6        1.23        1.16      1.62 o
  -7   8   6        5.02        5.78      1.95 o
  -6   8   6       25.13       22.55      3.08 o
  -5   8   6        1.26        1.52      1.62 o
  -4   8   6      205.09      227.81      7.08 o
  -3   8   6       41.93       42.91      2.92 o
  -2   8   6       98.44       94.65      5.71 o
  -1   8   6      122.25      133.23      4.54 o
   0   8   6        4.69        2.29      1.28 o
   1   8   6       14.26       14.77      2.09 o
   2   8   6       63.55       62.16      8.24 o
   3   8   6       25.74       25.76      2.86 o
   4   8   6      126.78      139.48      6.10 o
   5   8   6       11.02       11.01      1.45 o
   6   8   6       32.54       34.16      2.32 o
   7   8   6        2.93        2.31      1.78 o
   8   8   6        0.54       -1.83      1.83 o
 -12   9   6        0.36       -3.05      3.05 o
 -11   9   6        0.65        1.46      2.93 o
 -10   9   6        4.33        2.94      2.51 o
  -9   9   6        0.17        1.56      1.79 o
  -8   9   6        0.99        0.20      1.67 o
  -7   9   6       38.99       37.86      3.74 o
  -6   9   6        1.90        1.69      1.59 o
  -5   9   6        7.49        7.31      1.77 o
  -4   9   6      210.20      232.97      8.48 o
  -3   9   6        1.90        2.23      1.54 o
  -2   9   6       15.71       17.90      2.30 o
  -1   9   6       95.32       92.14      3.72 o
   0   9   6        0.00       -1.03      1.03 o
   1   9   6        1.98        1.67      1.44 o
   2   9   6       58.73       60.57      6.00 o
   3   9   6        2.04       -1.63      1.63 o
   4   9   6        9.51        8.51      2.75 o
   5   9   6       25.71       21.35      2.82 o
   6   9   6       11.51       15.93      2.77 o
   7   9   6       46.46       50.11      3.85 o
   8   9   6        4.24        5.29      3.26 o
 -11  10   6        0.12       -1.42      3.46 o
 -10  10   6       13.35       17.19      3.73 o
  -9  10   6       14.14       15.05      2.51 o
  -8  10   6        5.13        9.39      2.63 o
  -7  10   6        0.32       -1.34      2.52 o
  -6  10   6        4.14        5.04      1.87 o
  -5  10   6        0.01        0.38      1.58 o
  -4  10   6        2.31        0.66      3.68 o
  -3  10   6        0.62       -0.88      2.05 o
  -2  10   6        0.31       -0.26      1.28 o
  -1  10   6        2.72        3.46      1.44 o
   0  10   6       16.90       11.84      1.98 o
   1  10   6        1.34        1.78      2.24 o
   2  10   6        8.06        8.37      1.94 o
   3  10   6        1.50        1.04      2.44 o
   4  10   6       29.77       30.04      3.11 o
   5  10   6       30.31       35.48      3.45 o
   6  10   6       23.51       27.38      3.06 o
   7  10   6       12.16       19.23      2.99 o
 -10  11   6        4.36        4.27      4.07 o
  -9  11   6       23.66       24.62      4.14 o
  -8  11   6        0.05        0.02      2.06 o
  -7  11   6        0.50       -0.07      2.80 o
  -6  11   6       38.60       43.49      3.36 o
  -5  11   6       30.88       31.86      2.94 o
  -4  11   6        1.00        0.30      1.55 o
  -3  11   6        6.71        5.10      1.76 o
  -2  11   6        0.03       -1.03      1.22 o
  -1  11   6        0.41        1.23      1.24 o
   0  11   6        1.41        1.43      2.03 o
   1  11   6        1.38        0.25      1.31 o
   2  11   6        6.36        6.49      1.84 o
   3  11   6        0.61        2.84      1.93 o
   4  11   6       13.68       16.44      2.62 o
   5  11   6        0.16        2.03      1.94 o
  -8  12   6       13.99       18.98      3.42 o
  -7  12   6        0.31        1.46      2.55 o
  -6  12   6        3.06        2.44      1.99 o
  -5  12   6       10.53        7.71      2.59 o
  -4  12   6        1.27       -0.53      1.52 o
  -3  12   6       39.44       41.46      3.14 o
  -2  12   6        3.07        3.75      1.65 o
  -1  12   6        0.07       -1.30      2.24 o
   0  12   6        2.77        4.14      1.64 o
   1  12   6        0.13        0.67      2.14 o
   2  12   6       11.74       16.55      2.54 o
   3  12   6        7.89        9.52      2.65 o
   4  12   6        0.43       -0.81      2.03 o
  -6  13   6       16.50       19.48      3.31 o
  -5  13   6        0.26        0.57      1.91 o
  -4  13   6        4.50        2.27      1.84 o
  -3  13   6        7.62       10.41      2.63 o
  -2  13   6        2.74       -0.28      1.68 o
  -1  13   6       26.96       27.57      7.12 o
   0  13   6       22.97       28.90      3.05 o
   1  13   6        0.29       -0.61      1.63 o
   2  13   6       18.16       23.81      3.05 o
 -15   1   7       17.71       14.76      2.79 o
 -14   1   7        4.64        0.49      1.64 o
 -13   1   7       16.84       23.48      2.24 o
 -12   1   7       15.51       10.85      1.68 o
 -11   1   7        6.68        6.16      1.41 o
 -10   1   7        0.75        1.10      1.58 o
  -9   1   7        4.58        6.62      1.17 o
  -8   1   7        5.27        7.06      1.14 o
  -7   1   7       11.90       12.80      1.09 o
  -6   1   7        0.25        0.53      1.25 o
  -5   1   7       31.77       33.33      1.43 o
  -4   1   7       25.82       26.96      1.37 o
  -3   1   7      386.88      388.30      6.10 o
  -2   1   7        1.64        0.13      0.64 o
  -1   1   7        8.52       10.15      0.96 o
   0   1   7        1.39        1.07      0.63 o
   1   1   7       42.02       45.38      1.63 o
   2   1   7      187.48      184.83      3.53 o
   3   1   7      406.87      415.13      6.49 o
   4   1   7       11.95       11.34      1.28 o
   5   1   7        2.06        1.48      1.22 o
   6   1   7       62.95       55.03      3.17 o
   7   1   7       24.80       24.19      3.16 o
   8   1   7        4.04        0.00      2.01 o
   9   1   7       39.64       54.54      6.31 o
  10   1   7        0.30       -0.61      3.66 o
 -15   2   7        5.83        5.32      2.14 o
 -14   2   7        0.03       -0.77      1.64 o
 -13   2   7        3.39        3.55      1.48 o
 -12   2   7        4.23        2.89      1.41 o
 -11   2   7       10.32        8.76      1.47 o
 -10   2   7       11.93        9.24      1.38 o
  -9   2   7       35.30       34.74      1.73 o
  -8   2   7      117.01      128.54      3.01 o
  -7   2   7        0.00        0.54      0.91 o
  -6   2   7       39.39       36.46      1.58 o
  -5   2   7        0.18        0.75      0.69 o
  -4   2   7      117.54      130.86      2.92 o
  -3   2   7       85.17       80.73      2.22 o
  -2   2   7       52.00       42.46      1.57 o
  -1   2   7        2.24        1.67      0.70 o
   0   2   7       22.79       23.28      1.44 o
   1   2   7        4.07        4.87      0.83 o
   2   2   7      256.85      257.37      4.48 o
   3   2   7       16.40       17.59      1.45 o
   4   2   7       29.42       20.05      1.77 o
   5   2   7      196.26      172.69      6.61 o
   6   2   7        1.16        0.71      1.73 o
   7   2   7       11.44        8.30      4.68 o
   8   2   7       45.56       58.13      6.92 o
   9   2   7       30.66       29.35      3.94 o
  10   2   7        2.83       -1.71      2.85 o
 -15   3   7       23.85       21.43      2.61 o
 -14   3   7        5.95        4.87      2.76 o
 -13   3   7       11.32       16.01      1.98 o
 -12   3   7        0.06       -1.14      1.14 o
 -11   3   7        7.71        4.49      1.34 o
 -10   3   7        0.53        0.80      1.00 o
  -9   3   7        0.04       -0.16      0.89 o
  -8   3   7        3.73        3.56      1.29 o
  -7   3   7      306.32      307.35      6.91 o
  -6   3   7       41.69       39.67      1.85 o
  -5   3   7      163.51      157.32      3.40 o
  -4   3   7      146.03      132.76      2.76 o
  -3   3   7      165.62      156.44      3.26 o
  -2   3   7       62.74       67.41      2.51 o
  -1   3   7      629.75      610.89      8.75 o
   0   3   7       19.97       16.91      1.27 o
   1   3   7        3.67        5.86      0.76 o
   2   3   7        3.35        3.09      0.89 o
   3   3   7      379.32      374.32      8.73 o
   4   3   7        0.01       -1.21      1.21 o
   5   3   7       30.81       21.57      2.19 o
   6   3   7       38.00       37.02      5.29 o
   7   3   7       96.00       94.76      5.49 o
   8   3   7        5.88        3.92      2.75 o
   9   3   7       24.54       40.29      5.29 o
  10   3   7        9.01       15.47      4.88 o
 -14   4   7        0.10       -1.65      1.65 o
 -13   4   7       23.17       22.25      2.77 o
 -12   4   7       45.53       47.84      3.10 o
 -11   4   7        1.69        1.95      1.24 o
 -10   4   7        0.05        0.08      1.07 o
  -9   4   7        0.12        0.13      1.15 o
  -8   4   7       54.08       52.68      2.35 o
  -7   4   7      245.72      254.93      5.37 o
  -6   4   7      759.83      753.03     12.01 o
  -5   4   7        5.59        4.99      1.10 o
  -4   4   7      151.29      158.51      3.71 o
  -3   4   7       22.98       21.87      1.82 o
  -2   4   7       37.91       35.88      1.91 o
  -1   4   7        7.95        5.92      1.32 o
   0   4   7       92.12       82.47      2.78 o
   1   4   7       35.63       40.45      2.78 o
   2   4   7      106.38       93.33      3.58 o
   3   4   7      359.42      332.27      8.09 o
   4   4   7      200.44      189.78      5.70 o
   5   4   7       28.23       25.47      3.70 o
   6   4   7        0.82        1.88      1.94 o
   7   4   7        0.97        2.03      2.01 o
   8   4   7        6.84        5.20      2.85 o
   9   4   7       67.53       73.46      5.17 o
 -14   5   7        0.45        0.54      2.78 o
 -13   5   7        0.28        0.05      1.53 o
 -12   5   7        1.09        0.50      1.52 o
 -11   5   7        6.30        5.62      1.80 o
 -10   5   7       24.86       28.82      2.05 o
  -9   5   7        5.81        4.95      3.44 o
  -8   5   7        5.03        4.59      1.29 o
  -7   5   7      253.19      277.11      8.18 o
  -6   5   7      362.39      342.48      7.58 o
  -5   5   7       79.65       76.05      2.55 o
  -4   5   7        8.75        7.40      1.12 o
  -3   5   7       21.39       21.42      1.59 o
  -2   5   7       46.61       46.92      2.18 o
  -1   5   7       80.43       60.83      3.06 o
   0   5   7       58.44       61.40      2.45 o
   1   5   7       16.37       12.58      1.38 o
   2   5   7       28.79       24.92      2.02 o
   3   5   7       81.10       81.15      3.51 o
   4   5   7       56.43       62.95      3.21 o
   5   5   7       10.25       12.33      1.94 o
   6   5   7        0.75        0.60      1.79 o
   7   5   7        0.62        1.53      2.01 o
   8   5   7        6.81        7.73      2.59 o
   9   5   7        0.74       -2.25      5.39 o
 -13   6   7        0.34       -4.44      5.39 o
 -12   6   7        3.37        1.49      2.45 o
 -11   6   7       21.95       19.64      2.68 o
 -10   6   7        0.15        2.46      3.23 o
  -9   6   7       12.21       13.54      2.25 o
  -8   6   7      108.42      102.12      4.88 o
  -7   6   7        0.69       -0.42      1.53 o
  -6   6   7      177.98      179.31      4.45 o
  -5   6   7      274.49      272.43      5.90 o
  -4   6   7      128.92      129.35      4.43 o
  -3   6   7       55.02       48.49      2.38 o
  -2   6   7        4.70        5.01      1.11 o
  -1   6   7       23.23       19.73      1.49 o
   0   6   7       46.36       39.15      1.95 o
   1   6   7       22.25       22.24      1.83 o
   2   6   7        8.13        4.02      1.45 o
   3   6   7       34.51       36.65      2.42 o
   4   6   7        1.60        0.20      1.27 o
   5   6   7       17.25       18.44      2.51 o
   6   6   7        0.51        0.57      1.49 o
   7   6   7       16.98       17.16      5.90 o
   8   6   7        7.05        8.08      2.58 o
   9   6   7        0.25       -2.24      2.24 o
 -13   7   7        8.06       14.04      5.29 o
 -12   7   7        3.46        1.14      2.64 o
 -11   7   7       28.00       25.31      2.95 o
 -10   7   7        0.50       -0.07      2.29 o
  -9   7   7        0.74        1.78      1.79 o
  -8   7   7       28.71       32.35      3.55 o
  -7   7   7       49.04       48.31      3.44 o
  -6   7   7      479.30      490.41     11.80 o
  -5   7   7      430.19      433.75     10.66 o
  -4   7   7      122.10      106.45      4.46 o
  -3   7   7        0.01       -1.01      1.23 o
  -2   7   7       59.61       50.73      2.96 o
  -1   7   7       36.12       33.93      3.85 o
   0   7   7       13.50       10.29      1.15 o
   1   7   7       29.27       21.53      1.68 o
   2   7   7       13.33       12.75      1.53 o
   3   7   7        0.36        2.18      1.25 o
   4   7   7        4.35        5.69      1.55 o
   5   7   7       11.91       14.54      1.96 o
   6   7   7        0.17       -1.37      1.37 o
   7   7   7        1.87        1.53      1.93 o
   8   7   7        1.54        3.34      2.25 o
 -12   8   7        0.19       -2.66      2.82 o
 -11   8   7        0.24        1.57      2.16 o
 -10   8   7        1.84        1.22      1.87 o
  -9   8   7        2.43        1.13      1.97 o
  -8   8   7       10.71        7.00      2.04 o
  -7   8   7        3.00        3.15      1.83 o
  -6   8   7        5.15        4.24      1.85 o
  -5   8   7        0.02        0.37      1.60 o
  -4   8   7        9.69       12.84      2.00 o
  -3   8   7       76.66       64.61      3.47 o
  -2   8   7       29.19       25.76      4.53 o
  -1   8   7       32.44       29.36      3.99 o
   0   8   7       56.94       59.33      5.09 o
   1   8   7       45.76       41.08      4.38 o
   2   8   7        3.83        3.46      2.75 o
   3   8   7       10.92       11.67      2.33 o
   4   8   7        6.58        5.30      1.35 o
   5   8   7        0.61        0.47      1.35 o
   6   8   7        0.37        1.29      1.49 o
   7   8   7       19.13       22.16      3.15 o
 -11   9   7        5.05        1.64      3.36 o
 -10   9   7        1.97        0.65      1.94 o
  -9   9   7        3.43        4.99      2.18 o
  -8   9   7        3.05        1.56      1.96 o
  -7   9   7       37.87       28.81      3.95 o
  -6   9   7       13.79       18.88      3.25 o
  -5   9   7       10.00        7.03      1.90 o
  -4   9   7        1.59        2.56      1.47 o
  -3   9   7        0.17        1.28      1.51 o
  -2   9   7       13.73       15.73      2.05 o
  -1   9   7        7.19        3.51      1.44 o
   0   9   7       31.41       27.27      4.07 o
   1   9   7       14.55       17.00      2.75 o
   2   9   7       23.76       25.44      2.82 o
   3   9   7        5.86        4.48      2.14 o
   4   9   7        0.06       -0.15      1.88 o
   5   9   7        7.46        5.66      4.27 o
   6   9   7        0.78        0.57      2.10 o
   7   9   7        0.24        0.20      2.85 o
 -10  10   7       13.23       16.28      4.68 o
  -9  10   7        0.89       -0.45      2.04 o
  -8  10   7       14.16       16.63      2.74 o
  -7  10   7        2.70        2.91      1.94 o
  -6  10   7        1.76        3.80      1.87 o
  -5  10   7       51.43       52.70      3.55 o
  -4  10   7       16.73       15.90      2.32 o
  -3  10   7        9.32        9.04      1.95 o
  -2  10   7        2.06        2.98      1.47 o
  -1  10   7        2.23       -0.77      1.29 o
   0  10   7        1.57       -1.08      1.44 o
   1  10   7       76.30       70.65      4.28 o
   2  10   7       19.60       13.89      3.46 o
   3  10   7        3.04        0.63      1.78 o
   4  10   7        5.83        3.01      2.24 o
   5  10   7        9.62       11.28      3.46 o
   6  10   7        0.61        1.57      1.97 o
  -9  11   7       14.24       14.17      3.36 o
  -8  11   7        0.94        2.07      2.08 o
  -7  11   7        4.20        2.81      2.07 o
  -6  11   7       30.03       29.06      3.07 o
  -5  11   7        0.56        0.43      1.66 o
  -4  11   7        4.13        7.21      1.96 o
  -3  11   7        0.34       -0.38      1.69 o
  -2  11   7        9.08       12.07      2.09 o
  -1  11   7        4.66        2.99      1.78 o
   0  11   7        0.37        0.37      1.60 o
   1  11   7        8.34        8.23      1.98 o
   2  11   7       39.93       34.33      3.32 o
   3  11   7        0.18       -0.37      1.94 o
   4  11   7       31.10       36.85      3.76 o
  -7  12   7        2.84        2.27      2.29 o
  -6  12   7        0.04       -0.70      1.88 o
  -5  12   7        4.86        3.21      2.01 o
  -4  12   7        0.34       -0.21      1.74 o
  -3  12   7        0.35       -0.80      1.54 o
  -2  12   7        0.04       -0.47      1.64 o
  -1  12   7       13.01       15.15      2.33 o
   0  12   7       13.77       10.62      2.95 o
   1  12   7        0.01        1.63      1.82 o
   2  12   7        4.20        2.03      2.03 o
  -4  13   7       12.56       14.22      2.89 o
  -3  13   7        4.93        5.29      2.44 o
  -2  13   7        1.91        0.20      2.03 o
  -1  13   7        0.24       -0.61      1.83 o
 -15   0   8        6.87        9.14      2.85 o
 -14   0   8       15.87       21.03      3.07 o
 -13   0   8        6.71        4.75      2.70 o
 -12   0   8      115.56      112.58      5.12 o
 -11   0   8        4.23        5.00      2.02 o
 -10   0   8       92.60       91.86      4.32 o
  -9   0   8        2.27        3.90      1.75 o
  -8   0   8       14.04       10.74      1.65 o
  -7   0   8        0.04       -0.82      1.11 o
  -6   0   8       77.92       73.80      3.40 o
  -5   0   8      215.93      219.31      6.07 o
  -4   0   8      326.93      300.41      7.42 o
  -3   0   8     1301.84     1212.96     23.09 o
  -2   0   8       54.97       53.71      2.69 o
  -1   0   8      340.91      301.04      7.24 o
   0   0   8      137.98      113.23      3.87 o
   1   0   8       33.25       30.61      2.14 o
   2   0   8       95.91       99.29      3.78 o
   3   0   8      144.17      133.37      5.65 o
   4   0   8        0.08        1.25      1.79 o
   5   0   8       73.17       61.51      4.14 o
   6   0   8        0.01       -1.79      1.79 o
   7   0   8       28.72       25.44      4.48 o
   8   0   8        9.32       15.26      4.07 o
 -15   1   8       10.97        9.51      2.16 o
 -14   1   8        2.53        1.13      1.66 o
 -13   1   8       11.14        6.20      1.97 o
 -12   1   8        0.15       -1.60      1.60 o
 -11   1   8       55.34       58.04      2.57 o
 -10   1   8      157.99      146.34      3.90 o
  -9   1   8      311.95      314.74      5.46 o
  -8   1   8        5.41        4.73      1.10 o
  -7   1   8        0.55       -0.08      0.85 o
  -6   1   8       76.78       73.04      2.24 o
  -5   1   8      349.05      339.98      5.82 o
  -4   1   8        3.17        6.33      1.05 o
  -3   1   8        7.60       11.90      1.14 o
  -2   1   8       98.60       90.81      2.45 o
  -1   1   8        4.13        3.56      0.88 o
   0   1   8       24.91       21.46      1.53 o
   1   1   8      201.25      198.63      3.91 o
   2   1   8      914.13      886.31     14.25 o
   3   1   8        0.61       -0.35      1.01 o
   4   1   8      245.32      243.10      5.92 o
   5   1   8       32.87       32.02      3.26 o
   6   1   8       27.90       35.56      3.52 o
   7   1   8        1.25        2.03      2.08 o
   8   1   8        2.02        0.41      3.26 o
   9   1   8        5.08       11.60      4.48 o
 -15   2   8        5.16        5.19      2.46 o
 -14   2   8        3.25       -0.02      1.58 o
 -13   2   8        2.47        0.12      1.50 o
 -12   2   8       19.10       22.20      1.96 o
 -11   2   8        9.77        6.07      1.45 o
 -10   2   8        3.75        3.06      1.18 o
  -9   2   8        2.31        3.40      1.10 o
  -8   2   8       28.07       21.50      2.04 o
  -7   2   8       69.01       71.08      2.44 o
  -6   2   8       27.96       25.44      1.58 o
  -5   2   8      151.71      153.83      3.49 o
  -4   2   8      313.64      325.22      5.58 o
  -3   2   8       92.47      102.05      4.44 o
  -2   2   8      126.71      125.16      2.92 o
  -1   2   8        2.22       -0.31      0.71 o
   0   2   8       49.89       43.57      2.12 o
   1   2   8      221.78      205.39      3.97 o
   2   2   8      203.94      207.81      5.16 o
   3   2   8        0.95       -1.31      1.37 o
   4   2   8       49.74       42.12      3.51 o
   5   2   8        1.19       -0.75      1.79 o
   6   2   8       22.95       23.20      5.39 o
   7   2   8       10.60        9.77      2.73 o
   8   2   8        2.67        4.09      3.46 o
   9   2   8       15.00       11.19      4.68 o
 -14   3   8        1.46       -0.94      2.00 o
 -13   3   8        0.01       -0.75      1.41 o
 -12   3   8        7.85        7.89      1.56 o
 -11   3   8        8.60       10.05      1.45 o
 -10   3   8       23.23       21.31      1.63 o
  -9   3   8       45.95       45.51      2.53 o
  -8   3   8       85.43       80.26      2.70 o
  -7   3   8      104.53      101.60      3.01 o
  -6   3   8       58.35       59.08      2.22 o
  -5   3   8      429.29      434.44      7.07 o
  -4   3   8      104.87       97.46      2.92 o
  -3   3   8      272.75      280.62      6.18 o
  -2   3   8        0.60        0.10      1.00 o
  -1   3   8       65.47       71.70      2.71 o
   0   3   8      112.72      109.97      4.38 o
   1   3   8        5.30        4.79      1.19 o
   2   3   8      113.41      106.11      4.11 o
   3   3   8       19.15       19.65      2.11 o
   4   3   8      203.01      200.27      5.98 o
   5   3   8       10.16        8.76      2.30 o
   6   3   8       26.67       24.67      3.30 o
   7   3   8        0.29        2.52      4.17 o
   8   3   8       12.95       11.52      3.36 o
   9   3   8        0.54        2.98      2.80 o
 -14   4   8        3.61        4.06      2.88 o
 -13   4   8       10.83        9.26      2.91 o
 -12   4   8       13.17       16.30      2.93 o
 -11   4   8       17.17       16.63      2.24 o
 -10   4   8        6.22        4.41      1.58 o
  -9   4   8       48.76       44.23      2.43 o
  -8   4   8       64.17       67.89      4.34 o
  -7   4   8      254.55      262.52      5.65 o
  -6   4   8      139.15      134.60      3.71 o
  -5   4   8       74.79       74.52      3.09 o
  -4   4   8      135.86      119.50      3.89 o
  -3   4   8        0.53        0.18      1.02 o
  -2   4   8       79.49       71.26      2.76 o
  -1   4   8       46.38       40.82      2.15 o
   0   4   8       93.87       97.95      3.19 o
   1   4   8        1.40        1.46      1.25 o
   2   4   8        0.20        1.59      1.77 o
   3   4   8        0.02        0.71      1.46 o
   4   4   8        0.00        1.13      1.37 o
   5   4   8        0.31        1.53      1.87 o
   6   4   8        2.56        0.31      2.01 o
   7   4   8        6.70        4.94      2.43 o
   8   4   8        0.03        1.63      2.85 o
   9   4   8        5.63        5.18      4.07 o
 -14   5   8        1.45        3.05      2.03 o
 -13   5   8       20.71       19.19      2.51 o
 -12   5   8        7.29        7.06      2.00 o
 -11   5   8        9.59        5.89      1.61 o
 -10   5   8       36.53       40.09      2.48 o
  -9   5   8        9.61       10.11      1.64 o
  -8   5   8       32.22       31.37      2.89 o
  -7   5   8       16.62       16.17      1.73 o
  -6   5   8        5.91        7.07      1.59 o
  -5   5   8      126.18      130.85      3.54 o
  -4   5   8        0.06       -0.54      1.04 o
  -3   5   8        2.90        1.69      1.09 o
  -2   5   8       28.76       31.06      1.93 o
  -1   5   8       29.60       34.61      2.05 o
   0   5   8       40.98       32.34      1.99 o
   1   5   8       41.95       40.24      3.25 o
   2   5   8        2.43        5.03      1.52 o
   3   5   8      408.22      370.74      9.01 o
   4   5   8        1.26        0.36      1.40 o
   5   5   8       50.70       52.04      3.85 o
   6   5   8        5.03        2.85      2.16 o
   7   5   8        0.88        1.75      2.23 o
   8   5   8       31.86       41.54      4.14 o
 -13   6   8        0.11        2.73      5.90 o
 -12   6   8        8.42       10.03      2.57 o
 -11   6   8        0.26       -1.22      1.94 o
 -10   6   8       12.32       13.43      1.49 o
  -9   6   8       20.44       18.72      2.77 o
  -8   6   8        7.67        6.94      2.62 o
  -7   6   8        3.91        4.73      1.25 o
  -6   6   8       71.66       69.26      2.82 o
  -5   6   8      285.72      287.06      6.39 o
  -4   6   8        0.02       -1.58      1.59 o
  -3   6   8       23.41       19.35      2.29 o
  -2   6   8        3.21        0.36      1.29 o
  -1   6   8       14.94       12.26      1.47 o
   0   6   8        4.80        4.29      1.52 o
   1   6   8       31.90       30.49      2.23 o
   2   6   8       75.19       72.89      3.44 o
   3   6   8       24.01       30.64      2.44 o
   4   6   8       71.04       67.62      5.63 o
   5   6   8        0.47       -1.38      1.38 o
   6   6   8        0.35       -0.43      3.15 o
   7   6   8        2.25       -2.12      2.65 o
   8   6   8        1.27        1.25      2.25 o
 -13   7   8        0.00        2.24      4.48 o
 -12   7   8        2.57       -0.67      2.38 o
 -11   7   8        0.98       -0.45      2.05 o
 -10   7   8       11.62       12.81      2.66 o
  -9   7   8        0.64       -1.07      1.84 o
  -8   7   8        8.59        8.55      2.64 o
  -7   7   8       42.78       47.08      4.30 o
  -6   7   8       27.09       33.35      3.02 o
  -5   7   8        8.01       10.45      3.13 o
  -4   7   8        1.19       -0.60      1.42 o
  -3   7   8        1.09       -0.30      1.46 o
  -2   7   8      200.49      197.71      4.73 o
  -1   7   8        0.38        1.16      1.09 o
   0   7   8       28.30       28.95      1.99 o
   1   7   8        9.51        4.58      1.35 o
   2   7   8        0.18       -0.20      1.26 o
   3   7   8        2.03        3.38      1.47 o
   4   7   8        0.23        0.91      1.39 o
   5   7   8        0.34        0.84      1.47 o
   6   7   8        0.44       -1.73      1.73 o
   7   7   8       10.37       12.30      2.69 o
 -12   8   8        1.79       -1.42      3.87 o
 -11   8   8        3.15        3.65      2.34 o
 -10   8   8        0.22        0.28      2.08 o
  -9   8   8       33.47       34.79      5.57 o
  -8   8   8       59.96       56.28      4.00 o
  -7   8   8       35.45       30.11      3.06 o
  -6   8   8       41.12       41.10      3.28 o
  -5   8   8       14.56       16.00      2.31 o
  -4   8   8        3.59        2.22      2.44 o
  -3   8   8        2.53        0.73      1.41 o
  -2   8   8       44.14       42.54      2.91 o
  -1   8   8       45.55       51.93      3.22 o
   0   8   8       26.13       26.11      2.97 o
   1   8   8       38.13       33.78      5.49 o
   2   8   8        0.86        0.85      1.91 o
   3   8   8        1.21        0.83      1.35 o
   4   8   8        0.20       -0.73      1.29 o
   5   8   8       25.55       27.42      2.99 o
   6   8   8        4.64        2.04      2.95 o
 -11   9   8        3.02        1.63      2.73 o
 -10   9   8        8.86        5.76      2.62 o
  -9   9   8        4.38        7.50      2.41 o
  -8   9   8        6.57        9.01      2.53 o
  -7   9   8       11.43       11.66      2.72 o
  -6   9   8        0.97        6.56      2.11 o
  -5   9   8        1.84        4.02      3.13 o
  -4   9   8        0.55        0.34      1.53 o
  -3   9   8        1.04        0.96      1.48 o
  -2   9   8       10.28       13.39      2.09 o
  -1   9   8        0.88        0.07      1.66 o
   0   9   8        1.02        3.66      1.88 o
   1   9   8       10.96       11.52      2.52 o
   2   9   8       17.49       18.31      2.90 o
   3   9   8        0.00       -0.74      1.88 o
   4   9   8       19.74       22.54      3.23 o
   5   9   8        0.04        0.14      2.20 o
 -10  10   8        2.00        1.29      2.69 o
  -9  10   8        6.70        5.93      2.49 o
  -8  10   8        0.73        2.30      2.16 o
  -7  10   8        2.25       12.84      4.55 o
  -6  10   8       32.10       39.03      3.44 o
  -5  10   8        0.08        0.52      1.60 o
  -4  10   8       51.91       47.98      3.83 o
  -3  10   8        3.09        1.24      1.59 o
  -2  10   8        0.29       -0.12      1.60 o
  -1  10   8        0.14        0.53      1.73 o
   0  10   8        0.76        2.67      1.91 o
   1  10   8       13.05       14.71      2.95 o
   2  10   8       22.34       21.86      3.08 o
   3  10   8        4.94        4.69      2.25 o
   4  10   8        0.36        2.14      1.98 o
  -8  11   8        0.51        1.34      2.49 o
  -7  11   8        1.34       -0.99      2.08 o
  -6  11   8        1.40        3.14      2.02 o
  -5  11   8        0.58        3.18      2.01 o
  -4  11   8       25.79       31.26      4.83 o
  -3  11   8       43.19       44.76      3.43 o
  -2  11   8        0.73        1.53      1.78 o
  -1  11   8        0.61        2.70      1.80 o
   0  11   8        8.31        9.43      2.30 o
   1  11   8        7.26        5.99      2.17 o
   2  11   8        0.88        1.57      2.12 o
   3  11   8        9.62        5.49      2.65 o
  -6  12   8        1.99        2.20      2.53 o
  -5  12   8        2.96        5.21      2.75 o
  -4  12   8        0.00       -1.66      1.66 o
  -3  12   8        0.59        0.41      2.24 o
  -2  12   8        7.01        6.72      2.65 o
  -1  12   8        0.05        1.22      2.24 o
   0  12   8        3.95        1.02      2.24 o
   1  12   8        2.38        3.87      2.44 o
 -14   1   9        7.58       11.18      2.00 o
 -13   1   9        5.60        5.76      1.74 o
 -12   1   9       10.10       13.38      1.84 o
 -11   1   9       25.77       28.36      2.08 o
 -10   1   9        4.19        1.80      1.24 o
  -9   1   9        3.89        3.10      1.30 o
  -8   1   9        7.50        3.79      1.23 o
  -7   1   9       35.45       38.83      2.25 o
  -6   1   9      283.78      290.39      5.45 o
  -5   1   9        0.10        0.07      0.88 o
  -4   1   9        1.53        1.74      0.97 o
  -3   1   9        7.15        7.72      1.14 o
  -2   1   9      135.53      137.17      3.22 o
  -1   1   9       97.43       96.66      2.71 o
   0   1   9      397.70      411.47      6.76 o
   1   1   9        8.89        9.65      1.23 o
   2   1   9        0.08       -0.99      0.99 o
   3   1   9       61.52       58.64      3.52 o
   4   1   9        9.14        5.42      2.20 o
   5   1   9        0.23       -1.85      1.85 o
   6   1   9        0.14       -1.05      3.26 o
   7   1   9        4.87        8.55      4.07 o
   8   1   9        3.28        2.65      3.87 o
 -14   2   9        4.47        5.32      1.76 o
 -13   2   9       21.39       27.37      2.28 o
 -12   2   9        6.31        6.38      1.59 o
 -11   2   9        6.26        5.61      1.86 o
 -10   2   9       18.47       20.20      2.56 o
  -9   2   9       41.80       49.33      2.32 o
  -8   2   9        1.87        0.72      1.35 o
  -7   2   9      104.17      106.38      3.51 o
  -6   2   9       14.23       12.16      1.53 o
  -5   2   9       40.44       37.43      2.09 o
  -4   2   9        0.01       -0.68      0.93 o
  -3   2   9       22.25       25.04      1.54 o
  -2   2   9       35.06       34.47      1.75 o
  -1   2   9      305.20      322.48      5.64 o
   0   2   9      123.72      132.22      3.88 o
   1   2   9      472.49      473.65      9.22 o
   2   2   9       94.48       97.46      5.13 o
   3   2   9       14.14       15.74      3.05 o
   4   2   9       54.09       47.29      3.88 o
   5   2   9       34.38       30.14      3.42 o
   6   2   9        0.52        2.26      2.85 o
   7   2   9        2.25        2.85      2.59 o
   8   2   9        5.09        3.66      3.87 o
 -14   3   9        7.39        5.62      1.81 o
 -13   3   9        0.62        0.77      1.44 o
 -12   3   9        3.09        2.79      1.60 o
 -11   3   9       91.18       90.19      3.55 o
 -10   3   9        7.79       10.51      1.60 o
  -9   3   9      129.55      135.12      4.96 o
  -8   3   9        9.96        8.14      1.54 o
  -7   3   9      141.52      147.22      4.10 o
  -6   3   9       49.93       48.13      3.11 o
  -5   3   9        9.26        7.77      1.47 o
  -4   3   9      172.66      186.17      5.01 o
  -3   3   9       22.64       17.29      1.74 o
  -2   3   9      137.25      144.17      4.64 o
  -1   3   9      185.74      175.06      4.67 o
   0   3   9      152.46      151.40      4.29 o
   1   3   9        0.17        0.09      1.33 o
   2   3   9       47.23       41.35      2.76 o
   3   3   9       61.38       60.34      6.93 o
   4   3   9        5.10        2.67      2.14 o
   5   3   9        0.17        2.02      2.10 o
   6   3   9        4.35        1.38      2.23 o
   7   3   9        5.37        6.65      3.66 o
   8   3   9       51.61       61.78      5.22 o
 -14   4   9        4.87        2.72      2.43 o
 -13   4   9        1.76       -0.02      1.89 o
 -12   4   9        3.93        1.55      1.87 o
 -11   4   9       11.69       18.15      3.15 o
 -10   4   9       18.44       17.02      2.09 o
  -9   4   9       19.13       19.63      1.98 o
  -8   4   9        1.58        2.10      1.34 o
  -7   4   9       19.74       19.69      1.78 o
  -6   4   9       59.71       61.37      2.66 o
  -5   4   9       12.01       14.47      1.72 o
  -4   4   9        2.61        1.44      1.22 o
  -3   4   9        8.01        9.12      1.49 o
  -2   4   9       67.24       64.54      2.79 o
  -1   4   9      170.59      168.19      5.96 o
   0   4   9       53.15       52.48      2.78 o
   1   4   9        0.92        1.26      1.88 o
   2   4   9       21.02       21.07      2.26 o
   3   4   9      120.07      114.90      4.57 o
   4   4   9       11.39       10.34      2.58 o
   5   4   9        0.99       -0.18      1.94 o
   6   4   9        5.76        8.41      3.56 o
   7   4   9       25.99       27.51      4.07 o
 -13   5   9        0.64       -0.40      1.82 o
 -12   5   9        6.67        7.00      1.78 o
 -11   5   9        2.70        2.47      1.60 o
 -10   5   9        1.92       -0.42      1.42 o
  -9   5   9       47.42       39.73      2.67 o
  -8   5   9       93.91       85.63      6.64 o
  -7   5   9        3.95        1.01      1.27 o
  -6   5   9        3.79        3.87      1.38 o
  -5   5   9        0.07        1.05      1.15 o
  -4   5   9        1.54       -1.04      1.05 o
  -3   5   9        1.82       -1.07      1.07 o
  -2   5   9        0.10        1.60      1.17 o
  -1   5   9       21.13       19.23      1.80 o
   0   5   9       19.34       14.28      1.93 o
   1   5   9       20.36       25.26      2.93 o
   2   5   9       10.61        7.10      1.75 o
   3   5   9       21.33       19.86      2.33 o
   4   5   9        0.12       -2.21      2.55 o
   5   5   9       27.33       30.73      3.47 o
   6   5   9       10.28       12.36      3.46 o
   7   5   9        1.56       -2.29      2.29 o
 -13   6   9        0.27       -0.41      3.66 o
 -12   6   9        9.39       10.09      2.88 o
 -11   6   9        1.75       -0.90      1.26 o
 -10   6   9        2.44        1.98      1.33 o
  -9   6   9        0.28        0.04      1.62 o
  -8   6   9       30.41       28.17      2.10 o
  -7   6   9      257.88      268.15      6.55 o
  -6   6   9       47.51       49.64      2.62 o
  -5   6   9       20.83       18.52      1.84 o
  -4   6   9       17.12       19.27      1.79 o
  -3   6   9       47.16       45.04      2.41 o
  -2   6   9      132.05      129.68      3.99 o
  -1   6   9       15.19       12.36      1.59 o
   0   6   9       13.82       16.65      2.60 o
   1   6   9        4.16        2.02      1.41 o
   2   6   9       41.44       50.53      3.02 o
   3   6   9        2.02        1.48      1.58 o
   4   6   9       10.37        9.20      2.04 o
   5   6   9       70.73       69.31      4.54 o
   6   6   9        0.19        0.32      2.08 o
   7   6   9        8.78        3.13      2.44 o
 -12   7   9        5.12        1.63      5.29 o
 -11   7   9        0.88        3.55      2.44 o
 -10   7   9        9.76       14.97      2.88 o
  -9   7   9        5.48        2.02      3.07 o
  -8   7   9        4.88        1.55      2.08 o
  -7   7   9        0.91       -1.74      1.78 o
  -6   7   9        4.46        5.10      1.96 o
  -5   7   9       18.84       18.31      1.49 o
  -4   7   9       21.14       19.70      1.58 o
  -3   7   9        0.24        0.91      1.19 o
  -2   7   9       45.62       47.36      6.02 o
  -1   7   9       22.85       25.73      2.04 o
   0   7   9        5.96        5.12      1.43 o
   1   7   9        8.46       11.58      1.89 o
   2   7   9       64.67       69.93      3.43 o
   3   7   9       11.91       16.75      2.18 o
   4   7   9       50.72       59.24      3.56 o
   5   7   9        8.04        9.62      2.48 o
   6   7   9        0.10        1.63      2.05 o
 -11   8   9        6.08        7.22      3.16 o
 -10   8   9       15.73        9.11      2.71 o
  -9   8   9       23.82       25.42      3.30 o
  -8   8   9        7.27       11.08      2.75 o
  -7   8   9        4.49        0.13      1.99 o
  -6   8   9       33.98       34.03      3.22 o
  -5   8   9        7.19        6.57      2.10 o
  -4   8   9        4.00        5.23      1.92 o
  -3   8   9       14.76       15.55      4.68 o
  -2   8   9        0.01        1.87      2.02 o
  -1   8   9        0.64        1.53      3.76 o
   0   8   9        3.67        7.56      5.29 o
   1   8   9        3.32        2.21      1.29 o
   2   8   9       12.02       12.91      1.70 o
   3   8   9       10.31       11.70      1.92 o
   4   8   9        1.13        1.14      1.59 o
   5   8   9       25.62       30.73      3.01 o
 -10   9   9        2.08        2.75      2.72 o
  -9   9   9        0.80        0.34      3.28 o
  -8   9   9       20.49       20.11      3.02 o
  -7   9   9        0.14        3.98      2.42 o
  -6   9   9       29.25       36.81      3.41 o
  -5   9   9       33.49       42.91      5.56 o
  -4   9   9       23.50       26.56      2.93 o
  -3   9   9        0.38       -2.27      2.27 o
  -2   9   9        5.97       -0.20      1.69 o
  -1   9   9       20.34       17.77      2.86 o
   0   9   9       24.46       21.14      3.01 o
   1   9   9       10.77       15.72      2.86 o
   2   9   9        0.32       -0.61      2.03 o
   3   9   9        0.63        0.52      3.76 o
   4   9   9        5.95        6.03      4.78 o
  -9  10   9       21.34       18.54      3.71 o
  -8  10   9       13.53        6.58      2.56 o
  -7  10   9       22.42       22.27      3.10 o
  -6  10   9        0.33       -1.51      1.87 o
  -5  10   9       37.73       41.38      3.50 o
  -4  10   9        0.00       -0.84      1.73 o
  -3  10   9        0.18        2.28      1.91 o
  -2  10   9        0.11       -0.47      2.24 o
  -1  10   9       28.43       31.65      3.45 o
   0  10   9        5.23        5.32      2.28 o
   1  10   9        0.01        4.02      2.25 o
   2  10   9       16.36       23.66      8.24 o
   3  10   9       16.31       14.20      3.08 o
  -7  11   9        0.00       -3.97      3.97 o
  -6  11   9        3.03        0.00      2.35 o
  -5  11   9        0.26        1.36      1.90 o
  -4  11   9        2.72        3.53      2.08 o
  -3  11   9        0.96       -1.08      2.03 o
  -2  11   9       13.24       14.23      2.74 o
  -1  11   9        2.13        0.14      1.82 o
   0  11   9        1.24       -0.41      2.24 o
   1  11   9       14.53       22.79      3.87 o
 -14   0  10        1.36       -2.27      2.27 o
 -13   0  10        0.19       -2.51      2.51 o
 -12   0  10        6.60        2.36      2.11 o
 -11   0  10        2.84       -0.80      1.94 o
 -10   0  10        0.02       -1.46      2.21 o
  -9   0  10       33.27       30.15      3.47 o
  -8   0  10        0.65       -0.60      2.05 o
  -7   0  10      313.53      306.72     10.17 o
  -6   0  10      162.37      156.15      6.63 o
  -5   0  10      162.43      142.64      5.15 o
  -4   0  10       15.84       16.57      2.09 o
  -3   0  10      103.35       96.78      4.24 o
  -2   0  10       45.07       49.82      3.88 o
  -1   0  10       96.38       98.13      4.14 o
   0   0  10      116.00      106.70      6.51 o
   1   0  10      123.46      117.44      4.56 o
   2   0  10        0.08       -1.60      2.44 o
   3   0  10       73.39       68.19      6.51 o
   4   0  10        4.06       -1.42      2.85 o
   5   0  10        7.22        7.73      3.66 o
 -14   1  10        0.13       -1.39      1.68 o
 -13   1  10        7.86        7.58      1.83 o
 -12   1  10        2.28        0.28      1.49 o
 -11   1  10        0.24       -0.37      1.52 o
 -10   1  10        0.30        0.47      1.39 o
  -9   1  10       14.09       18.18      2.02 o
  -8   1  10      224.50      243.18      6.33 o
  -7   1  10        2.85        3.81      1.38 o
  -6   1  10      283.08      266.87      6.17 o
  -5   1  10       31.41       27.95      2.27 o
  -4   1  10      138.43      119.93      3.24 o
  -3   1  10        0.02       -0.61      0.96 o
  -2   1  10        4.97        4.60      1.11 o
  -1   1  10       11.79       13.36      1.36 o
   0   1  10      135.67      140.33      3.53 o
   1   1  10      500.85      501.15      9.94 o
   2   1  10       10.56       15.29      3.56 o
   3   1  10       13.69       15.19      2.93 o
   4   1  10       65.59       65.54      4.66 o
   5   1  10        0.99       -1.22      2.85 o
   6   1  10        4.13        7.94      3.66 o
   7   1  10       33.84       42.53      6.10 o
 -14   2  10        1.47        0.60      1.87 o
 -13   2  10       22.13       27.79      2.42 o
 -12   2  10        0.37        1.14      1.62 o
 -11   2  10        0.42       -1.45      1.98 o
 -10   2  10        5.29        6.34      1.69 o
  -9   2  10       35.88       39.57      2.28 o
  -8   2  10       16.68       14.53      1.80 o
  -7   2  10       24.10       22.01      1.89 o
  -6   2  10        2.10        1.73      1.24 o
  -5   2  10        2.65        6.41      1.43 o
  -4   2  10        0.37       -1.24      1.24 o
  -3   2  10        1.39        1.98      1.32 o
  -2   2  10        6.12        5.10      1.79 o
  -1   2  10        1.07        0.11      1.17 o
   0   2  10       66.23       75.30      3.15 o
   1   2  10      149.60      156.87      5.62 o
   2   2  10        0.88        1.19      2.08 o
   3   2  10       27.94       35.68      3.56 o
   4   2  10        5.82        3.21      4.07 o
   5   2  10        6.97        9.19      2.80 o
   6   2  10        3.91        5.59      2.78 o
   7   2  10        1.10       -1.63      3.46 o
 -13   3  10        6.85        7.51      2.02 o
 -12   3  10       38.61       42.23      3.67 o
 -11   3  10        0.27        0.85      1.76 o
 -10   3  10        1.92        2.42      1.52 o
  -9   3  10       66.01       58.45      2.91 o
  -8   3  10        7.74        7.36      1.63 o
  -7   3  10       62.71       61.25      3.16 o
  -6   3  10       11.09       11.80      1.80 o
  -5   3  10        0.62        1.53      1.30 o
  -4   3  10        0.56        0.64      1.23 o
  -3   3  10        1.26        0.50      1.19 o
  -2   3  10        1.82       -0.39      1.15 o
  -1   3  10        1.73       -0.30      1.24 o
   0   3  10        6.96        3.76      1.70 o
   1   3  10       15.53       12.42      2.10 o
   2   3  10       20.11       21.33      2.45 o
   3   3  10       41.96       43.35      6.00 o
   4   3  10       10.99       15.10      2.87 o
   5   3  10       14.75       13.74      3.01 o
   6   3  10        1.70        1.52      2.49 o
   7   3  10        0.03        1.05      5.49 o
 -13   4  10        7.43        9.29      2.74 o
 -12   4  10        9.14        9.62      2.29 o
 -11   4  10        4.04        2.03      1.74 o
 -10   4  10       43.51       49.32      3.41 o
  -9   4  10       27.52       25.95      2.21 o
  -8   4  10       28.99       36.48      2.41 o
  -7   4  10       57.77       65.55      3.20 o
  -6   4  10        8.37       10.19      1.77 o
  -5   4  10        0.13        1.02      1.29 o
  -4   4  10        1.24       -0.36      1.23 o
  -3   4  10       21.77       25.20      2.32 o
  -2   4  10       58.42       65.06      2.99 o
  -1   4  10       16.96       12.26      1.72 o
   0   4  10       43.88       46.24      2.96 o
   1   4  10        7.74       10.12      2.00 o
   2   4  10       13.30       12.64      2.11 o
   3   4  10       20.43       21.63      3.07 o
   4   4  10        5.78        5.60      4.27 o
   5   4  10        0.77        5.47      2.49 o
   6   4  10        0.03       -1.51      2.43 o
 -13   5  10       14.54       11.31      2.67 o
 -12   5  10        0.94       -1.77      1.77 o
 -11   5  10        4.75        3.64      1.73 o
 -10   5  10        2.71        1.31      1.57 o
  -9   5  10        5.81        1.62      1.58 o
  -8   5  10        0.12       -1.05      1.42 o
  -7   5  10       73.58       72.13      3.37 o
  -6   5  10       31.09       38.96      2.54 o
  -5   5  10        0.30       -0.22      1.20 o
  -4   5  10        9.86       10.43      1.71 o
  -3   5  10        6.53        4.62      1.59 o
  -2   5  10       82.00       74.65      3.33 o
  -1   5  10        3.64        2.47      1.47 o
   0   5  10        4.58        4.96      1.73 o
   1   5  10       80.66       95.85      4.27 o
   2   5  10       67.30       77.50      3.89 o
   3   5  10       14.64       21.28      4.34 o
   4   5  10       21.86       12.41      3.87 o
   5   5  10       13.17       18.97      4.07 o
   6   5  10        6.78       10.48      2.98 o
 -12   6  10       10.22        8.50      3.08 o
 -11   6  10        4.05        3.19      1.58 o
 -10   6  10        0.34       -0.11      2.64 o
  -9   6  10        7.61        7.87      1.67 o
  -8   6  10        1.15        1.04      1.41 o
  -7   6  10       12.84       12.80      1.82 o
  -6   6  10        4.06        4.33      1.47 o
  -5   6  10        6.43        7.30      1.58 o
  -4   6  10       16.24       17.19      1.90 o
  -3   6  10       97.52      108.69      3.80 o
  -2   6  10        8.83        9.15      1.61 o
  -1   6  10       43.25       41.67      2.81 o
   0   6  10       25.00       26.48      2.50 o
   1   6  10        3.71        4.46      2.10 o
   2   6  10       30.90       33.40      3.25 o
   3   6  10       20.35       27.84      3.27 o
   4   6  10        4.15        3.45      2.25 o
   5   6  10        5.41        2.69      5.39 o
 -11   7  10        4.37       -0.23      2.80 o
 -10   7  10       41.61       53.23      4.38 o
  -9   7  10        0.11        2.05      2.22 o
  -8   7  10       15.43       10.87      2.71 o
  -7   7  10       33.14       26.47      1.83 o
  -6   7  10       13.21       13.63      1.62 o
  -5   7  10       11.61       11.97      1.54 o
  -4   7  10        0.06       -1.36      1.36 o
  -3   7  10       38.93       34.42      2.24 o
  -2   7  10       63.76       57.79      3.07 o
  -1   7  10        1.13        1.76      1.37 o
   0   7  10        7.78        9.69      1.85 o
   1   7  10        7.44       10.27      1.94 o
   2   7  10        0.68        0.96      1.63 o
   3   7  10        4.53        1.45      1.74 o
   4   7  10       22.71       25.52      4.17 o
   5   7  10        0.47       -2.85      2.85 o
 -10   8  10       11.14        7.48      3.22 o
  -9   8  10        3.30        2.18      2.38 o
  -8   8  10       14.95       11.84      2.84 o
  -7   8  10        9.69       15.10      4.23 o
  -6   8  10       35.48       37.55      5.09 o
  -5   8  10        3.71        7.45      2.33 o
  -4   8  10       11.62        7.68      2.48 o
  -3   8  10        2.35        1.05      1.81 o
  -2   8  10        0.86        3.29      2.25 o
  -1   8  10       17.93       20.70      1.85 o
   0   8  10        2.37        4.52      1.86 o
   1   8  10       32.33       38.30      5.65 o
   2   8  10        7.57       10.73      3.23 o
   3   8  10       56.08       61.03      3.50 o
   4   8  10        1.38        3.76      2.10 o
  -9   9  10        0.99       -2.16      2.16 o
  -8   9  10        7.98        8.28      2.66 o
  -7   9  10        1.04       -0.51      2.02 o
  -6   9  10        0.06        2.77      2.14 o
  -5   9  10        1.62        1.80      1.99 o
  -4   9  10       32.50       31.15      3.33 o
  -3   9  10        7.51        6.10      2.48 o
  -2   9  10        0.01       -0.43      1.91 o
  -1   9  10       14.30       16.83      3.12 o
   0   9  10        2.93        1.76      2.85 o
   1   9  10        0.26        2.48      2.37 o
   2   9  10       46.63       59.75      5.03 o
  -8  10  10        0.00       -1.63      3.26 o
  -7  10  10        0.79        0.46      2.80 o
  -6  10  10        6.79        8.39      3.35 o
  -5  10  10       30.74       30.82      3.43 o
  -4  10  10        3.02        5.09      2.48 o
  -3  10  10        2.43       -0.09      3.15 o
  -2  10  10        1.80        2.52      2.09 o
  -1  10  10       10.48       19.09      9.67 o
   0  10  10        0.60        1.90      3.66 o
   1  10  10        0.00        2.44      2.85 o
  -4  11  10        3.41        6.31      3.05 o
  -3  11  10       12.83       13.84      3.66 o
 -13   1  11        1.55       -0.45      1.98 o
 -12   1  11       11.74        9.67      2.96 o
 -11   1  11        0.42        0.98      1.63 o
 -10   1  11        8.26        6.43      1.98 o
  -9   1  11        0.92        1.82      1.67 o
  -8   1  11       15.05       19.99      2.28 o
  -7   1  11        0.65       -0.45      1.27 o
  -6   1  11       30.23       35.81      2.29 o
  -5   1  11       47.55       46.22      2.44 o
  -4   1  11        1.05        2.04      1.49 o
  -3   1  11        1.78        3.40      1.25 o
  -2   1  11       55.40       56.60      2.51 o
  -1   1  11       36.11       35.68      2.37 o
   0   1  11        2.74        0.37      1.53 o
   1   1  11       64.56       61.72      4.68 o
   2   1  11        1.58        5.23      2.40 o
   3   1  11        1.76       -0.79      2.00 o
   4   1  11        0.01       -2.65      2.65 o
   5   1  11        0.45       -2.03      3.26 o
   6   1  11        0.00        1.63      3.87 o
 -13   2  11        1.43       -0.69      2.01 o
 -12   2  11       17.78       21.67      2.51 o
 -11   2  11        2.64        0.88      1.66 o
 -10   2  11       77.82       80.35      3.53 o
  -9   2  11       90.62       96.79      4.10 o
  -8   2  11       36.69       39.65      2.53 o
  -7   2  11       20.79       20.34      2.02 o
  -6   2  11        0.44       -0.14      1.22 o
  -5   2  11        6.26        0.97      1.41 o
  -4   2  11        2.51        2.18      1.44 o
  -3   2  11       19.79       19.10      2.05 o
  -2   2  11       70.63       68.12      3.61 o
  -1   2  11      185.62      173.56      5.64 o
   0   2  11        0.00       -1.46      1.49 o
   1   2  11       32.01       32.15      3.74 o
   2   2  11       16.49       15.63      3.46 o
   3   2  11        1.51       -0.45      2.25 o
   4   2  11        0.63        0.67      2.34 o
   5   2  11       32.41       34.19      5.49 o
 -13   3  11        2.34        0.94      2.78 o
 -12   3  11        9.01        7.47      2.30 o
 -11   3  11       20.49       25.63      3.82 o
 -10   3  11       21.83       23.77      2.64 o
  -9   3  11       11.84       14.92      2.90 o
  -8   3  11        0.52       -0.39      1.54 o
  -7   3  11       22.00       24.96      2.46 o
  -6   3  11        8.35        7.01      1.81 o
  -5   3  11        0.54       -0.53      1.33 o
  -4   3  11        0.02       -1.28      1.28 o
  -3   3  11       11.57       10.88      1.85 o
  -2   3  11       47.94       45.45      2.70 o
  -1   3  11        2.20        4.02      1.74 o
   0   3  11        1.84        2.05      1.72 o
   1   3  11        0.00       -0.07      1.55 o
   2   3  11       18.56       19.17      3.13 o
   3   3  11        0.19        2.14      2.40 o
   4   3  11        7.02        9.05      2.87 o
   5   3  11        0.81        1.65      2.58 o
 -12   4  11        2.90       -0.24      2.37 o
 -11   4  11        5.54        9.07      2.20 o
 -10   4  11       67.67       74.85      3.46 o
  -9   4  11      125.19      136.43      4.52 o
  -8   4  11        9.82       10.26      1.98 o
  -7   4  11       11.29       12.50      2.10 o
  -6   4  11       28.19       26.16      3.47 o
  -5   4  11       15.86       16.73      2.06 o
  -4   4  11        0.00        0.52      1.38 o
  -3   4  11        0.44        1.11      1.45 o
  -2   4  11        1.90        2.47      1.48 o
  -1   4  11        8.70        7.48      1.94 o
   0   4  11       35.12       36.64      2.93 o
   1   4  11        1.42        0.63      1.69 o
   2   4  11       57.82       70.30      4.78 o
   3   4  11        0.72        2.97      4.48 o
   4   4  11       27.88       31.07      9.67 o
   5   4  11        3.29        7.17      2.98 o
 -12   5  11        2.31        0.90      2.33 o
 -11   5  11        4.45        1.57      1.87 o
 -10   5  11       22.31       19.85      2.39 o
  -9   5  11        4.45        2.22      1.76 o
  -8   5  11        2.15        0.60      1.55 o
  -7   5  11        0.02       -2.09      2.09 o
  -6   5  11        9.53       12.01      1.95 o
  -5   5  11        4.56        5.65      1.61 o
  -4   5  11        0.01        0.28      1.40 o
  -3   5  11       26.88       22.81      2.34 o
  -2   5  11       12.02       11.17      4.50 o
  -1   5  11        0.68        2.29      1.65 o
   0   5  11        0.14       -0.68      1.55 o
   1   5  11      100.22      127.71      9.14 o
   2   5  11       35.94       39.36      7.50 o
   3   5  11        5.69       11.96      2.83 o
   4   5  11        4.23        6.98      3.46 o
 -11   6  11        0.15        0.18      1.91 o
 -10   6  11        0.43        0.01      1.76 o
  -9   6  11        1.37        1.52      1.79 o
  -8   6  11       29.98       31.87      2.55 o
  -7   6  11        4.34        1.90      1.50 o
  -6   6  11        4.84        3.07      2.05 o
  -5   6  11       20.97       23.10      2.27 o
  -4   6  11        1.03        2.28      1.62 o
  -3   6  11        2.07        1.87      1.73 o
  -2   6  11        5.36        3.36      1.63 o
  -1   6  11        0.26       -1.25      1.47 o
   0   6  11        2.57        4.64      3.56 o
   1   6  11       11.24       10.15      2.30 o
   2   6  11        8.46        8.54      4.22 o
   3   6  11       16.78       22.04      4.38 o
   4   6  11       21.72       34.15      4.38 o
 -10   7  11        8.47       14.13      3.81 o
  -9   7  11       29.66       37.56      3.98 o
  -8   7  11        0.84        0.11      1.33 o
  -7   7  11       51.47       61.35      3.17 o
  -6   7  11        4.36        4.34      1.55 o
  -5   7  11       30.05       31.40      2.29 o
  -4   7  11        1.06       -1.30      1.30 o
  -3   7  11        1.70        2.32      1.58 o
  -2   7  11        7.00        8.10      1.82 o
  -1   7  11        1.26        2.89      1.58 o
   0   7  11       12.10       13.38      2.31 o
   1   7  11        3.70        1.00      1.72 o
   2   7  11        0.55       -0.60      1.74 o
   3   7  11        1.76       -2.10      2.10 o
  -9   8  11        0.56        2.03      3.66 o
  -8   8  11        4.67        5.18      2.76 o
  -7   8  11        3.58        4.56      2.44 o
  -6   8  11        0.19        0.37      1.99 o
  -5   8  11       23.53       25.27      5.72 o
  -4   8  11       19.46       17.50      2.86 o
  -3   8  11       12.58       16.00      3.23 o
  -2   8  11        5.87        6.07      1.52 o
  -1   8  11        2.24        3.54      1.58 o
   0   8  11        4.14        3.87      2.40 o
   1   8  11        1.03       -0.07      1.64 o
   2   8  11        7.10        5.89      2.55 o
  -8   9  11        0.89        0.61      3.46 o
  -7   9  11        5.69        2.53      3.23 o
  -6   9  11       11.85       10.79      5.09 o
  -5   9  11        0.31       -0.20      2.13 o
  -4   9  11        0.13        0.98      3.26 o
  -3   9  11        7.84       15.30      3.23 o
  -2   9  11        0.27       -2.34      2.34 o
  -1   9  11       28.54       31.95      6.61 o
   0   9  11        9.73        7.83      2.88 o
  -4  10  11        0.81        2.24      3.26 o
  -3  10  11        1.49        4.27      3.26 o
 -12   0  12       18.91       20.15      5.29 o
 -11   0  12       64.39       67.62      5.50 o
 -10   0  12       24.04       17.71      3.71 o
  -9   0  12       49.34       41.24      4.29 o
  -8   0  12       21.36       26.42      3.79 o
  -7   0  12      117.21      113.39      6.23 o
  -6   0  12        2.43        3.05      2.44 o
  -5   0  12      191.32      210.28      8.31 o
  -4   0  12        6.17        3.15      2.30 o
  -3   0  12        2.80        1.22      2.95 o
  -2   0  12      119.80      143.60     11.90 o
  -1   0  12       19.92       18.89      3.97 o
   0   0  12        2.62        1.63      3.05 o
   1   0  12        2.08        1.22      3.26 o
   2   0  12        1.09        1.02      3.26 o
 -12   1  12        0.23        1.84      2.72 o
 -11   1  12        3.51        1.83      2.02 o
 -10   1  12        0.64       -0.69      1.71 o
  -9   1  12       36.79       43.87      3.91 o
  -8   1  12       32.48       31.48      2.78 o
  -7   1  12       28.92       32.10      2.64 o
  -6   1  12      100.51      110.20      5.70 o
  -5   1  12        0.03        0.83      1.37 o
  -4   1  12       31.00       31.20      2.27 o
  -3   1  12       14.56       23.17      2.04 o
  -2   1  12       63.53       58.43      3.14 o
  -1   1  12      129.09      152.17      5.77 o
   0   1  12       12.17       13.30      3.56 o
   1   1  12        5.33        7.53      3.46 o
   2   1  12        0.73        0.00      3.26 o
   3   1  12        0.23        0.00      3.05 o
   4   1  12       13.62       15.06      4.68 o
 -12   2  12        3.98        6.44      5.80 o
 -11   2  12       20.48       19.38      2.62 o
 -10   2  12       12.50       12.49      2.40 o
  -9   2  12        0.38        3.41      1.88 o
  -8   2  12        2.76        3.29      2.14 o
  -7   2  12        0.09        0.44      1.73 o
  -6   2  12        0.03       -0.62      1.54 o
  -5   2  12        0.32       -1.42      1.54 o
  -4   2  12        7.10        7.48      1.84 o
  -3   2  12        7.57        6.22      1.74 o
  -2   2  12        2.57        4.50      1.65 o
  -1   2  12       43.69       43.79      3.30 o
   0   2  12        2.91        2.09      1.95 o
   1   2  12       12.38       12.37      3.13 o
   2   2  12        2.29        2.26      2.54 o
   3   2  12       20.96       25.64      5.09 o
   4   2  12        2.65        4.68      3.87 o
 -12   3  12        1.15        0.05      2.86 o
 -11   3  12       12.52        6.98      2.55 o
 -10   3  12        7.31        5.00      2.42 o
  -9   3  12        3.10        2.92      2.21 o
  -8   3  12        6.64        6.45      2.04 o
  -7   3  12       10.06        7.63      2.00 o
  -6   3  12        9.60        5.08      1.84 o
  -5   3  12       15.97       15.21      2.13 o
  -4   3  12       14.52       16.08      2.15 o
  -3   3  12        3.59        4.00      1.69 o
  -2   3  12       12.69       16.33      2.48 o
  -1   3  12       22.22       19.42      2.63 o
   0   3  12       39.76       39.52      3.28 o
   1   3  12        1.04       -0.41      2.29 o
   2   3  12        2.37        4.19      2.49 o
   3   3  12        8.42       11.12      4.27 o
   4   3  12        4.52        5.54      3.08 o
 -11   4  12        5.85        8.88      2.56 o
 -10   4  12       11.55       13.24      2.62 o
  -9   4  12       10.20        6.94      2.13 o
  -8   4  12       37.70       46.04      3.25 o
  -7   4  12        2.67        2.69      1.97 o
  -6   4  12        0.04       -0.24      1.58 o
  -5   4  12        5.88        8.14      1.94 o
  -4   4  12        0.09       -0.31      1.51 o
  -3   4  12       19.78       15.63      2.19 o
  -2   4  12       78.45       87.90      4.34 o
  -1   4  12        0.17       -1.25      2.50 o
   0   4  12        8.05       12.90      2.45 o
   1   4  12        5.88        5.97      2.54 o
   2   4  12        5.37        4.08      2.64 o
   3   4  12       10.59       13.39      4.17 o
 -11   5  12        0.23        2.65      2.85 o
 -10   5  12       35.45       38.08      5.14 o
  -9   5  12        1.41       -0.49      1.72 o
  -8   5  12        2.92        3.15      1.84 o
  -7   5  12       28.01       38.24      2.89 o
  -6   5  12        6.00        2.08      1.75 o
  -5   5  12        0.48        0.22      1.55 o
  -4   5  12        7.27        4.17      3.32 o
  -3   5  12        5.95        4.84      2.06 o
  -2   5  12        2.56        4.70      2.68 o
  -1   5  12        1.76        2.72      1.89 o
   0   5  12        1.28       -0.19      1.91 o
   1   5  12        1.07        4.68      2.15 o
   2   5  12       12.36       14.15      4.68 o
   3   5  12        0.25        1.71      4.17 o
 -10   6  12        0.01       -1.54      1.96 o
  -9   6  12        5.08        5.72      2.00 o
  -8   6  12       16.79       16.89      2.29 o
  -7   6  12        0.16       -1.53      1.53 o
  -6   6  12       25.71       28.08      2.57 o
  -5   6  12        1.86        0.50      1.58 o
  -4   6  12       17.18       14.55      2.20 o
  -3   6  12       22.05       21.82      2.59 o
  -2   6  12       11.28        8.82      2.15 o
  -1   6  12        6.60       12.14      2.32 o
   0   6  12       12.37        8.78      2.19 o
   1   6  12        0.36        0.24      1.92 o
   2   6  12        0.01       -1.33      2.14 o
  -9   7  12        0.02        1.83      4.07 o
  -8   7  12        1.24       -0.89      1.68 o
  -7   7  12       18.62       17.08      2.26 o
  -6   7  12        0.53        0.64      1.60 o
  -5   7  12       27.87       28.27      3.17 o
  -4   7  12        4.86        5.71      1.97 o
  -3   7  12       12.13       14.18      2.28 o
  -2   7  12       29.25       36.43      3.26 o
  -1   7  12       13.65       15.11      2.37 o
   0   7  12        1.98        2.56      1.97 o
   1   7  12        1.04        1.20      1.94 o
  -7   8  12        0.48       -2.77      2.77 o
  -6   8  12        0.00       -3.13      4.68 o
  -5   8  12        0.27       -1.49      2.63 o
  -4   8  12        3.81       -3.05      3.26 o
  -3   8  12       16.01       16.78      3.04 o
  -2   8  12        0.01       -0.05      1.57 o
  -1   8  12       34.33       39.65      2.89 o
 -11   1  13        5.68        7.13      3.15 o
 -10   1  13        9.17        9.70      2.34 o
  -9   1  13       12.64       14.34      2.53 o
  -8   1  13        0.00        0.39      2.56 o
  -7   1  13       27.99       26.33      2.66 o
  -6   1  13        3.18        4.63      1.80 o
  -5   1  13       11.60       12.39      2.14 o
  -4   1  13        4.02        0.29      1.96 o
  -3   1  13       65.05       69.66      4.11 o
  -2   1  13        6.59        7.03      3.76 o
  -1   1  13       60.06       67.36      6.72 o
   0   1  13       11.03       17.91      4.48 o
   1   1  13        0.27       -3.26      3.26 o
   2   1  13        8.70        5.49      4.07 o
 -11   2  13        2.75        2.98      2.88 o
 -10   2  13       16.61       21.39      3.32 o
  -9   2  13        0.07       -2.21      2.21 o
  -8   2  13       14.81       16.12      2.89 o
  -7   2  13       11.35       11.32      2.60 o
  -6   2  13       17.79       19.76      2.92 o
  -5   2  13        4.15        4.52      2.16 o
  -4   2  13       46.07       56.53      3.51 o
  -3   2  13        0.87        1.33      1.69 o
  -2   2  13       11.52       13.28      2.58 o
  -1   2  13       47.72       57.02      3.93 o
   0   2  13        9.85       10.99      4.07 o
   1   2  13       49.71       62.68      6.72 o
   2   2  13        0.42        3.05      3.66 o
 -10   3  13        7.33        8.55      4.07 o
  -9   3  13        3.21        2.61      2.36 o
  -8   3  13        0.98       -1.86      2.06 o
  -7   3  13        0.39        2.18      1.90 o
  -6   3  13        0.99       -0.90      1.76 o
  -5   3  13       10.65        9.54      2.20 o
  -4   3  13       19.32       24.29      2.60 o
  -3   3  13       40.97       38.40      3.52 o
  -2   3  13        0.40       -1.09      1.88 o
  -1   3  13       16.43       15.44      3.41 o
   0   3  13        6.10        7.31      2.98 o
   1   3  13        5.42        5.01      5.80 o
   2   3  13       18.95       24.23      4.01 o
 -10   4  13        2.44        4.27      3.46 o
  -9   4  13        1.30       -0.85      2.59 o
  -8   4  13        0.40       -0.20      1.87 o
  -7   4  13        0.16       -1.71      1.71 o
  -6   4  13       10.78        6.64      2.13 o
  -5   4  13        4.18        6.39      2.03 o
  -4   4  13        4.92        1.59      2.82 o
  -3   4  13        0.02        0.89      1.95 o
  -2   4  13        0.28       -0.93      1.87 o
  -1   4  13        2.96        4.14      2.24 o
   0   4  13       34.21       44.39      6.41 o
   1   4  13       19.30       25.00      6.10 o
  -9   5  13        3.08        7.03      2.74 o
  -8   5  13       14.25       15.91      2.75 o
  -7   5  13        1.67        1.76      1.77 o
  -6   5  13        0.55        3.55      1.96 o
  -5   5  13       13.35       18.33      2.45 o
  -4   5  13        5.18        5.76      2.62 o
  -3   5  13        1.20        2.77      1.95 o
  -2   5  13        3.65        2.43      2.07 o
  -1   5  13        8.31       11.42      2.56 o
   0   5  13        0.01       -1.41      2.00 o
  -8   6  13       21.82       31.27      3.20 o
  -7   6  13        0.38       -1.69      1.98 o
  -6   6  13       32.56       38.28      3.62 o
  -5   6  13        8.63        9.02      2.18 o
  -4   6  13       16.25       22.35      2.84 o
  -3   6  13        3.11        1.25      1.97 o
  -2   6  13        0.86        0.49      1.93 o
  -1   6  13        2.97        2.62      2.05 o
  -6   7  13        0.87       -1.35      1.91 o
  -5   7  13        8.32       11.86      4.99 o
  -4   7  13        1.00       -2.00      2.00 o
  -3   7  13        1.42       -0.05      2.18 o
  -9   0  14        4.66        5.49      4.27 o
  -8   0  14       18.23       21.52      4.00 o
  -7   0  14       35.13       36.42      4.34 o
  -6   0  14        7.37        9.31      3.09 o
  -5   0  14        1.98       -0.41      2.59 o
  -4   0  14        3.81        6.51      3.02 o
  -3   0  14        1.53       -1.16      2.52 o
  -2   0  14        6.03       10.58      4.48 o
  -1   0  14        5.56        5.09      4.07 o
  -9   1  14       10.29       16.87      3.52 o
  -8   1  14        0.39       -2.06      2.06 o
  -7   1  14       16.70       17.38      2.58 o
  -6   1  14       37.76       41.97      3.78 o
  -5   1  14        0.07        1.82      2.31 o
  -4   1  14        6.68        9.01      2.62 o
  -3   1  14       23.77       22.16      4.78 o
  -2   1  14        6.42       10.58      4.07 o
  -1   1  14       28.59       38.05      5.90 o
   0   1  14        9.79        8.14      4.27 o
  -9   2  14        0.64       -0.20      3.46 o
  -8   2  14        0.74        3.53      3.08 o
  -7   2  14        3.42        4.70      2.49 o
  -6   2  14        1.55       -0.57      2.09 o
  -5   2  14        3.74        4.70      2.35 o
  -4   2  14        0.38        2.35      2.32 o
  -3   2  14        0.14       -2.30      2.37 o
  -2   2  14       31.34       43.55      6.10 o
  -1   2  14       18.54       15.26      4.68 o
  -8   3  14        0.05       -1.29      2.88 o
  -7   3  14        0.32       -2.44      2.44 o
  -6   3  14        1.87        1.16      2.26 o
  -5   3  14        4.81        1.41      2.21 o
  -4   3  14       13.35       13.79      3.27 o
  -3   3  14        0.03       -0.10      2.95 o
  -2   3  14       15.89       22.71      3.71 o
  -1   3  14        0.14        0.41      3.46 o
  -7   4  14        6.76        9.60      3.32 o
  -6   4  14        0.16        1.01      2.16 o
  -5   4  14        1.05        0.67      1.91 o
  -4   4  14        3.70        8.21      2.56 o
  -3   4  14        4.97        5.77      2.53 o
  -2   4  14        0.07       -1.65      2.09 o
  -6   5  14        1.26        3.87      4.48 o
  -5   5  14       10.45        8.37      3.01 o
  -4   5  14        8.62       10.17      5.09 o
 
